# Supplementary material for: Genes with a Combination of Over-Dominant and Epistatic Effects Underlie Heterosis in Growth of Saccharomyces cerevisiae at High Temperature
Source: Front Genet. 2016 May 4;7:72. doi: 10.3389/fgene.2016.00072 (PMC4854886; doi:10.3389/fgene.2016.00072)
Supplement: Supplementary Table 1 — Primers used in this study. [file Table1.XLSX]

## Sheet: Sheet1
Table S1. Primers used in this study.
Primer Name	Direction	Used for	Remarks	Sequence (5' to 3')
HO-UpConfirm2	Forward	transformation	transformation	ACAGAAAGGGTTCGCAAGTC
HO-UpConfirm3	Forward	transformation confirmation	transformation confirmation	AGGGTTCGCAAGTCCTGTTT
UpInsideConfirm2	Forward	transformation confirmation	transformation confirmation	ACATGGGGATGTATGGGCTA
UpInsideConfirm3	Forward	transformation confirmation	transformation confirmation	GTATTCTGGGCCTCCATGTC
HO-DownConfirm2	Reverse	transformation	transformation	GCCTCCATCGAACAAACTGT
HO-DownConfirm3	Reverse	transformation confirmation	transformation confirmation	AATCGAAGACCCATCTGCTG
DnInsideConfirm2	Reverse	transformation confirmation	transformation confirmation	TGCTGGTCGCTATACTGCTG
DnInsideConfirm3	Reverse	transformation confirmation	transformation confirmation	TTTTCGCCTCGACATCATCT
MATa	Forward	Haploid/diploid determination		ACTCCACTTCAAGTAAGAGTTTG
MATalpha	Forward	Haploid/diploid determination		GCACCGGAATATGGGACTACTTCG
MATLocus	Reverse	Haploid/diploid determination		AGTCACATCAAGATCGTTTATGG
YPL005W_HRM	Forward	Genotype determination of haplotype	HRM genotype	GCAGCAAATTCACTACCGATT
YPL005W_HRM	Reverse	Genotype determination of haplotype	HRM genotype	GCAAAGGAATGCCAAATCAC
YDR216W_HRM	Forward	Genotype determination of haplotype	HRM genotype	TTCAAGGTCCTCCTCTTGGA
YDR216W_HRM	Reverse	Genotype determination of haplotype	HRM genotype	GGCGGTAGCACTTACGCTAT
Chr.12Win828_HRM	Forward	Genotype determination of haplotype	HRM genotype	CATCGCATTAAACAGTAAGAAAACA
Chr.12Win828_HRM	Reverse	Genotype determination of haplotype	HRM genotype	CAAGAAACATACAAGGAGGCAAT
YHR065C_HRM	Reverse	Genotype determination of haplotype	HRM genotype	TGATTTTCCAAAGCTTTTGCTC
YHR065C_HRM	Forward	Genotype determination of haplotype	HRM genotype	TCGTCTAAGGCGATAAAAATGAA
YPR030W_HRM	Forward	Genotype determination of haplotype	HRM genotype	CCGTAACTATTCTACCGCATCA
YPR030W_HRM	Reverse	Genotype determination of haplotype	HRM genotype	CTCCTCAACCCGGTGTCTT
∆URA3	Forward	URA3 deletion		CTACTGCGCCAATTGATGAC
∆URA3	Reverse	URA3 deletion		CCTTCATTTGCTTTTGTTCCA
pCore with YPL005W ends	Forward	Creating specific pCore for YPL005W deletion		GAGGAAAGGCCAAAAGAACTAAAACCGATTACTTCGGGGTGATTTTGTTCTTGGATGGACGCAAAGAAGT
pCore with YPL005W ends	Reverse	Creating specific pCore for YPL005W deletion		GCCTATATTAATAAAATTCCTGTCCAAATGCCAGGGCACTTATGCCTCCCTTCGTACGCTGCAGGTCGAC
005_ConAllele_Left	Forward	Cassette indel confirmation		CTGGCTTTGGTCGTTACCAT
DwConKan_F	Reverse	Cassette indel confirmation	Inside the KanMX4 cassette	GTTTGTGGGGCCAGGTTA
005_ConAllele_Right	Forward	Cassette indel confirmation		GCCTCTGTTCAACCTTCGAG
UpConKan&hyg_R	Reverse	Cassette indel confirmation	Inside the KanMX4 cassette	GCCAATGCAGGTGGCTATTA
005_ConHTL_Left	Forward	Haplotype sequence confirmation	Allele replacement confirmation	CGTGATGAAGTTTCGAGACAA
005_ConHTL_Right	Reverse	Haplotype sequence confirmation		CGCAATCCAAATCCTTCACT
005_Allele_Left	Forward	Taking out YPL005W original allele		GTCCCCAGTGAAACCAAGAA
005_Allele_Right	Reverse	Taking out YPL005W original allele		TGAGGCCGATCATCATGTTA
