# Supplementary material for: Genes with a Combination of Over-Dominant and Epistatic Effects Underlie Heterosis in Growth of Saccharomyces cerevisiae at High Temperature
Source: Front Genet. 2016 May 4;7:72. doi: 10.3389/fgene.2016.00072 (PMC4854886; doi:10.3389/fgene.2016.00072)
Supplement: Supplementary Data Sheet 1 — List of 803 significant heterotic loci. [file DataSheet1.XLSX]

## Sheet: Sheet1
Dataset S1. List of 803 significant heterotic loci
Chromosome No.	Window No.	SNP start	SNP end	Window length	gene	KS P value het vs. hom1	KS P value het vs. hom2	sequence
1	339	61415	61427	12	YAL042W	0.0485755	0.0243275	ATCTTGACCACG
1	410	79471	79567	96	YAL034C-B	0.0485755	0.0283559	TCTACAAAATTTAATGAATTAAATAGGTAATTGTATATAAAAATGTGAACCTTTGTGTATTAGTTTCAATTCTATCTTACTTTTCATTGCCATTTT
1	424	83798	84109	311	YAL032C	0.0013007	0.0035647	TTCAATTCCATTTTGGACCTGATCTCTTGTCTTGCCTTCTTGTCAGCGTTTTCTAACGCTTCGGAGAGCTTCATAAACCCATCGTTGATGGTATTATTTTCGTTGTCAAGAGCTTTACCTACACGTCT... <Preview truncated at 128 characters>
1	949	198809	198816	7		0.0485755	0.0440427	AAAACTGG
2	24	9688	9802	114		0.0143011	0.0005156	CGTACTATTAACTAGAATAATAGGGAAATGCAATTGCAGTTTGAGAAGAAGAATTATTAATAAGCCAAAAAGCGGCTCACTAAGTAAGTTTTTCTTCATGGCGTCCTTTGCATC
2	25	9812	9859	47		0.022247	0.042056	GGTTTTAGCAAAAAAATCTCTTTCACTACACAAGTTGGAGCATATTT
2	26	9863	9932	69		0.0284767	0.0110034	ACAAATACAGATAAACGAAAGGCGATAATAAGTATACTTCCTATGTACAAGAATCTTTAAGTGATATAA
2	77	25246	25341	95	YBL101C	0.0485755	0.0440427	TCTTGACCTGTCATTCACTGACGTTGCTCTTGCTCTAGCAACACCTTGGCCACTATTGCCCGAAACAAATGCGGAATTCGAAATACTGCCGTTCA
2	78	25345	25639	294	YBL101C	0.0284767	0.0142902	ATTGGCATTTGAAATACTGTTCCGATTAACATTTGGCACACCGGCATCATCGCTGTATCCGGATGGCCCACTAACTGACGTAGTTCTTGATAAGTTCAATTGTTGAATAGATAGTAAATCAGGGTCAT... <Preview truncated at 128 characters>
2	105	36706	36734	28		0.049635	0.0029516	TTCAATTTTTCAATTCACTTTCTGAATA
2	284	79467	79689	222	YBL079W	0.0197337	0.0002727	TAAGGAACATATTGTATCAGGGTCGATAGTTTCTATATTCATAACAGCGGGTGTTTCTTTCAACAAAATGTACTATATTTTAAAAGAACTAATCGAGACATCAGATTCCGATAATTCCGTATTTAATA... <Preview truncated at 128 characters>
2	569	156779	157043	264	YBL034C	0.049635	0.018328	TTTGTAGAAATACCAAAAAGTTAACCTCATTGCCTCTCTAACGGTTGTCTGTGAATCTGAAATGCCCTTTTTTAGCCATTCTTCGATGTATATGATGTTATTCTCCAACTTTGAGGTTGGCGAAGTTG... <Preview truncated at 128 characters>
2	951	258206	258311	105		0.0197337	0.0049828	TGAAGAACAGTCAAATCCGTTTGAATAGTGCGCCACACAGGGATAATAATAGCACATTGGCATCTCCTTCTGTGAATGAAACACTTCTACCTGGGCTTCAAAGTC
2	1023	280550	280633	83	YBR020W	0.0485755	0.0440427	AGAAAATGCTATCATCGTCTCTAAACCAGCATTGGGCAGCTGTCTATATGAATTATAAGTATACTTCTTTTTTTTACTTTGTT
2	1040	285718	285829	111	YBR023C	0.0100703	0.0067373	TCTTTTAGAGCCTGATGCCACTGCCACATAGGAGTAAGGTTTAACTTCATCAGGTGGGGTGACAAAGTCGTCCATCATTCCTAACGCTATCTCTGGAGTAGTCTTATCGTT
2	1099	301014	301140	126	YBR031W	0.0345788	0.0228576	TTCTGATGTCACCAGAATTATCAACTCTTCCGAAATCCAATCTGCTATCAGACCAGCTGGCCAAGCTACTCAAAAGCGTACTCACGTTTTGAAGAAGAACCCATTGAAGAACAAGCAAGTCTTGTT
2	1106	301951	301985	34	YBR033W	0.0485755	0.0440427	ACCATGTTCCTAATTTATATGGTACACCTATTCG
2	1126	304314	304430	116	YBR033W	0.0006875	0.0106763	ATTAGTTTGATAGGACCCATACCTACCACATTAATAAGTTTATACATCCGTAATGGAAATATGGCCAAGGGAATAAATGACAGAATTATGACGTTGTCAACTGCGCTGAACGAATT
2	1210	327192	327206	14		0.049635	0.0029516	TGCAAAGATTGATA
2	1478	385725	385749	24	YBR073W	0.0485755	0.0243275	AACACCGTAGAGCTGAGAAAGCGT
2	1590	415687	415718	31		0.0149208	0.0061629	CATGGGTGTAAAAAAGGAAATGAGACGAACT
2	1604	417688	417693	5		0.0041558	0.0343104	TAAATT
2	1627	420418	420550	132	YBR086C	0.049635	0.018328	TCCTTAGTTTCCTTCGTGGAAATAGATCTTGATGGGCCATTTTTCGTGCTTACTTCAGTCTTTTTTGTTTGTTCAGTAGCCACTGAAACCTTCGATTGGTTATCGTTAACAGCTGCGTTGACAACAGG...
2	1721	442130	442175	45	YBR098W	0.0485755	0.0440427	GAGAACCCAACTGAAGAAAAGCACAATTCGATTGCTAATGAAAAT
2	1774	454266	454365	99	YBR107C	0.049718	0.0022922	AGCACAAAAACATCGGCACCTCCATTTTTGAGTTCCCCAAGAAAATGAACTTAGAGTAAGTGCCCTCATCTAAATTAGAGATGTCCAACCTCATTTCGT
2	1846	466408	466515	107		0.049635	0.018328	TGGAACAACCACTAAGAACGGAGTGTGCACGAAAAAAATAAGCTTTTCTCGTGCCCTGAGTGGTGCACAAAAGAAGAAAAGGGAAAAAAAAAGCGAACGAGGAGTGA
2	1847	466517	466550	33		0.049635	0.0401683	TGGACGCGATGAAGGTGACTCAGCCAATCCGGG
2	1949	497985	498083	98	YBR131W	0.0276041	0.0006008	GTCCATTTTAAAGAGGAGCTACAAGTAGAAGAAGAACAAGAGCGAAGTCGTGATACAAACGGAAGAGACGAAGAGGAATCACAGGAGCAACAGCGACG
2	1950	498126	498131	5	YBR131W	0.049635	0.0401683	CTATCG
2	1951	498197	498309	112	YBR131W	0.0485755	0.0243275	TACCACGACTGGTGTTTCGGGTAGCTTATCCATGATAATGGACTATGTACCGAAGCCCCATTGGCCGTTCATTTCATCCTCTAACAAAAGTGCCGACAAAAATAATTACTCA
2	1998	508220	508379	159	YBR136W	0.0399769	0.0331463	CAAAAGGCATGGTTCGAAGTACAAAAATATCAATAACTGGACGGATGATCAGGAACAAGCGTTCCAAAAGAAACTACAGGATAATATCTTAGGTATTTTCCAAGTTTTTTCGAGTGACATACATGATG... <Preview truncated at 128
2	2120	535769	535940	171	YBR146W	0.0003968	0.049718	TAGAGGTACAGGTGAGATATTAGTTAATGGTCGACAATTGAATGATTACTTCCTTAAGATGAAAGACAGAGAATCAATCATGTATCCACTTCAAGTGATCGAATCAGTTGGAAAGTACAATATTTTTG... <Preview truncated at 128 characters>
2	2121	535977	535989	12	YBR146W	0.0003968	0.049718	CCATTATTAAAA
2	2155	539975	540290	315	YBR149W	0.0100283	0.0395661	TCAACTGCTATCATGTCTTCTTCAGTAGCCTCAACCGAAAACATAGTCGAAAATATGTTGCATCCAAAGACTACAGAAATATACTTTTCACTCAACAATGGTGTTCGTATCCCAGCACTGGGTTTGGG... <Preview truncated at 128 characters>
2	2381	590977	591245	268	YBR180W	0.0013901	0.0334266	GTAGCTATGTTACTAGGATCTCAATCTGGTGGGCACCTCTCAGATTATCTTCGTTCACGCTGGATCAAAAGTCATCCTAAAAAGAAATTCCCGGCAGAGTTTCGTTTATTACTGAACCTAATTGGAAT... <Preview truncated at 128 characters>
2	2708	673386	673442	56	YBR226C	0.049635	0.0040979	TACTGGACAAAAAGCATTATGATAAGGAGTAGTCTCCCAGTATCGTAGAACCAATT
2	2837	707291	707334	43		0.0485755	0.0329449	TTTAAAACCACAATATCTGCCACACATATCGTGAAAGGCATTA
2	2963	740357	740634	277	YBR266C	0.0410414	0.0084347	TTCAAAGATGTTGAAGAAAACCTGGAACACATGTTTAGGACCCACGGGTTTTATATCCCAGAACAGAAATATCTAGTCGACAAGATCGGCTTGGTAAAATACATGTCGGAGAAGATTGGTCTTGGGAA... <Preview truncated at 128 characters>
2	3049	761876	761897	21	YBR279W	0.0150392	0.0036631	CATCATTGGATACTAAAGAAA
2	3050	761900	761966	66	YBR279W	0.0045208	0.0013526	AATCTTTAAATACAGGAATTTTCAGGCCAGTGGAACTGGAAGAAGACGAATGGATTTCCATGTATG
2	3061	764508	764648	140	YBR280C	0.0427459	0.0162245	CAAATGCCTTATGAAATAGTTCATGCCACAAAATTTTAGAGTGGTCAAAATCTAGTAATGTATTATAATACTTATTTGTCTGCGAGAGGTTCTTAATATCATCACTGCTTAAAAATGGTAGCGTAGCT... <Previe
2	3171	791828	791895	67		0.0264335	0.0007068	AAGTACTTTAATTACCCCCCCTGTTTTTAGTTATACATGAAAAGATAATTGTGTTATTAATGTAGAT
2	3177	792250	792459	209		0.0319685	0.0105643	GAAAAATACTATTTTAGCAATACAATGAATTTTAAAAAGTTACCCTGTACTTTAATCCTTCAATTAAAACACTTCTTAAAATAGTATATTTTGAAGATCATCGATATATATACAGAGGCAGTTTTGCA... <Preview truncated at 128 characters>
2	3195	794942	795006	64	YBR295W	0.0172784	0.0008363	TCTGGTGGATAAAACTGGTAAAGAGACGGAAATTAATATTAGACTTCTCCAATATGGCGATATT
2	3196	795029	795155	126	YBR295W	0.0162245	0.0028029	AATCCCAACTGATGGAACAGTCATTTCTGGGTCTTCTGAAGTCGACGAAGCGTTAATCACAGGTGAATCTATGCCAGTCCCGAAAAAGTGTCAATCAATTGTTGTTGCAGGATCGGTGAATGGCAC
2	3203	796244	796335	91	YBR295W	0.0162245	0.0113157	GCTAGCTGCTGATGTAGTTATGTTAAAGCCAAAGCTCAACAATATTTTGACTATGATAACTGTAAGTCAAAAGGCCATGTTTAGGGTCAAA
2	3300	803949	803958	9	YBR298C	0.0162245	0.0294011	CCCATGTAAT
2	3301	803960	803981	21	YBR298C	0.0162245	0.0294011	TACAGAAGGCCCAGTCATTTG
2	3307	804242	804249	7	YBR298C	0.0149462	0.007386	TTTGGCGT
2	3308	804250	804254	4	YBR298C	0.0149462	0.007386	CCTGC
2	3309	804257	804266	9	YBR298C	0.0149462	0.007386	AGCTTCATCG
3	221	60523	60633	110	YCL036W	0.0485755	0.0440427	GTTTGGGGAGAACGAGACGTACGAGAGCCTAAAGTGGTGCCCATGTCGTATGCCATCTCCATCGAGGAGGCAGTCAAAAATCGGACGTACCGCAAGGGCGTCAAGAGCAG
3	224	60997	61358	361	YCL035C	0.049635	0.018328	GCCTTCCTTCATGTCATTCAATTGCAAAACCAGAACTTTGGACCTGGGAACCTTTAACTTTTCAAAAAGCGTGTTTAGGGCTGCATGGCAGTATGGACAGTACGTTTTGGATGCGACGAAGATCTCGT... <Preview truncated at 128 characters>
3	235	64666	64712	46	YCL031C	0.0485755	0.0283559	GATGGTGGTTTAAGTGTATGGATTGAATTTTCTCTTAGCTTTCATT
3	501	139522	139547	25	YCR014C	0.0485755	0.0243275	ATTAACAATGTGCCTTCATCATTTT
3	554	152948	152960	12	YCR019W	0.0045208	0.0013526	CCAGGAGGCGGA
3	557	153416	153617	201	YCR019W	0.0485755	0.0440427	AGGAACGATGTTACGGTAATATTATCTCCAAATGCCGAAGAATCAAGTCGCTTATTTGGTTTAAGTAGCAAGGAACCGACTAGTTTGGAAGAATGTCTAGCATTAGCGCATCGTTTCGATGATTTCAT... <Preview truncated at 128 characters>
3	595	166243	166347	104	YCR026C	0.049635	0.0240345	CAGCATCTTCATCCGTTATGAAATCATCACGAAATGGATCTTCACTAAAATCATTCAGCTCGTTATCGAGCGACTCTAAATCATTCTGAAGTTCCATCTATAGA
3	598	166583	166604	21		0.0485755	0.0283559	CTGATTGTTTGACTAGTCCAA
3	775	214306	214399	93	YCR051W	0.049635	0.0103582	AGGATGTGGCCACTGCCAGGTTGATCGTGGAAGAGCTGGGTGGAGACTTCACTATCAGGAATGTGGAGGGCCAAACGCCATACGACTCGTTCG
3	1016	280446	280608	162	YCR093W	0.0485755	0.0329449	GCTTTTGAAAGAACGAACCTTCAATAACCAGGAGTTTCAAAAACAAACAGGAATTACATTATCACTTTTCATTGATCTATTTGATAAATCTGCAAACAAGGACATTATAGAGTCACTTGACCGCTCCT... <Preview truncated at 128 cha
3	1035	285684	285882	198	YCR093W	0.0209894	0.0067373	TCCCAACCCATATGACGTGGATCTTAATATGGAGGATATTCCAGCATGTAAAGAACTACCTGAAGTCTTCTTTGATCCTGTAATTGATTTACACTCATTGAAAAAGCCAGTTGACAACTACCTACGTA... <Preview truncated at 128 characters>
3	1075	295476	295582	106		0.049635	0.018328	ACAATTAAGCTTCTATGGCCAAGTTGGTAAGGCGCCACACTAGTAATGTGGAGATCATCGGTTCAAATCCGATTGGAAGCATTTTTTATCACGTTATTCGGTGACA
3	1184	305632	305659	27		0.0188848	0.0161471	CAATATCTGTTGAGGAACACTTAGTAA
3	1201	306428	306487	59		0.0009675	0.0049163	ATTGCTAGCTAGTGCGAGTTTGATCTATACTTCACAGACTTTTAACACCCCGTTCTTTA
3	1204	306607	306670	63		0.049635	0.018328	AAGGCGGTTTCTCGAAACATTTCACGATTTCCAAAATTCAAGAATTGAAATTATGAACATAGA
3	1283	312318	312358	40	YCR106W	0.0036381	0.0033649	TGAATGATATTGTTTGGAATAAGTACAAATTTCACGTCAT
3	1286	312501	312518	17	YCR106W	0.000923	0.003606	AACCAAATGCGATCAAA
3	1290	312778	312799	21	YCR106W	0.0485755	0.0440427	TCGCGGTTATATCATAGATAA
3	1292	312867	312894	27	YCR106W	0.0073918	0.0014485	AGCAAGAAAGTCAGAAAAAATTGGCCT
4	167	26065	26111	46		0.0485755	0.0440427	GGAATTAGAAATTGTAACATTAGTATGTACTTATAATCATTTGTAT
4	173	27258	27300	42	YDL239C	0.0485755	0.0440427	GATTTTTTCAAGACGTATACGGTCATTCTTTTCCAAAAGTTC
4	176	27628	27648	20	YDL239C	0.0485755	0.0440427	AGAAATTTATCATTTTCTTG
4	204	33374	33397	23		0.0485755	0.0440427	GAAGAATGGATTATCCGGAGGTG
4	206	34160	34238	78	YDL234C	0.0485755	0.0440427	GATGTATTGATGATTATGTGGCATAAACGAATTATATCTCCGGTATTCAATATGTAAAGTTCCGTTTCTATTTACCAC
4	208	34948	34988	40	YDL234C	0.0485755	0.0440427	CAAATGTGGGTTCCTGACTCCATCGTCTGCATCATCGCTC
4	691	158769	158890	121		0.049635	0.018328	CTATCTGCATTTAACGCTGGTACTGATTTCAATTTATCCTTATCAAATGATACGCTCTTTCCCTTTAAAAAGCGCCCTTACCTCGTTCCGAACGGCGCTAGTAAGAATTTCATCAAATTGC
4	715	162729	162820	91	YDL167C	0.0100703	0.0067373	ATTACAATTGTTGTTGGAGATTGCTTTCTTTTGTCCCAAAATCTCCGGATGGTTGACACACCATCTATCGAATTCCTTCCATAAGTCAAAT
4	716	162934	163249	315	YDL167C	0.0339609	0.0294532	TTACCAATAACGTCATGAATATCCTTGTCCAATTGCACCATTGCACTCTCCAAACTCTTTGTCGTCCCGTTTACTTCAATGCTCGGTAAAGAATTGGTCCCATAATGGCATACTAATGTTTCAGCATT... <Preview truncated at 128 characters>
4	815	193044	193108	64	YDL146W	0.0044112	0.0315764	CTGGAAATGAATATGAAGTTCATTATTGTTTACATTCTTCTCTGTGAGGCGAAAAAAAACGTGT
4	1151	280802	280847	45	YDL101C	0.020779	0.0473221	AAGTTGGACTTGACTTGGATTTTCGCGCCTTGTTATATTTAATAA
4	1238	303098	303140	42		0.049635	0.0401683	ACCTGCGTATATAAGAGGTATATCAGTGCCAGTAGGTAAACC
4	1295	317920	318102	182	YDL077C	0.0162245	0.0294011	GAATCATAAAAAAAAATCGAGGAAAGGATTTCTTTAATTGAGTCGTTGTGTCGATTTAGTAGCCAATCAGTATAAGTGAATATAACGTCTAACTGCGGGTTTGATAATTTTTTCAAATAATAAATAAC... <Preview truncated at 128 characters>
4	1322	323557	323630	73		0.049635	0.0401683	TATACCATTAATCTTATCACCCGTTTATAAATCTATTCTTGTCCTTTCCAGTTGATATGATTCTGCTATTATC
4	1352	330339	330517	178	YDL072C	0.0485755	0.0440427	GTAAGGTGAGAGGCCTACGGTATCTAGAAGGGATTGGTAGGGCTAGAATGGAGAACATGAAAATCTCCACCACTAGAATGGCAAAAACCAAGGTGTAATATAATGACATGATTCAATTCTGTGAATTC... <Preview truncated at 128 characters>
4	1457	358755	358822	67		0.0269372	0.005182	ATCAAAACACATTGGTATCGAATTTAACATATCTGGGTGAGGAATGGACAATCCTAATAAAGTACTG
4	1473	361314	361321	7		0.0054461	0.0127817	ATAAAATG
4	1508	371380	371458	78	YDL046W	0.0001639	0.0231354	TGACATTCTAGACAAGCAACTTGTGGAAATCAAAGAGGTCAATTTGGACCCTAACCCTCCTGTTCGTGGCGAAAATTT
4	1529	373730	373919	189		0.049635	0.0029516	TATAGACGGATCCTTAGGTTCTTGCTAACCAACGTGTTGTATATGAAACCCATCTCCAAATTTTGAGCTCTTCCCATCCTTTTGTTTCCTCGGACTCAATGAATTTGAAATCTGCCGAACAAGCTAAC... <Preview truncated at 128 characters>
4	1594	387821	388046	225	YDL036C	0.0485755	0.0440427	CATCATTGGAATAAATAGGATCGTTAGCAATTGGGTGGCCTAAGTACTGTAAATGTACTCTAATTTGATGTGATCGCCCGGTAAGCGGTTTGCACTTTACAATACTCGTTTTACCGTCGTAGCTGATT... <Preview truncated at 128 characters>
4	1597	388446	388665	219	YDL036C	0.049635	0.0401683	GTCCCCGTTTTCGATTGTTCTTTTATAATATTCAGATTCACGATCTCGAAATTCAGATATAAAGACATCAACCAATTTTTTATCTCTCCAACGCTCTTTGCAAAAGGTCCTGTACGTAAAATGGTAGG... <Preview truncated at 128 characters>
4	1641	400265	400344	79	YDL029W	0.049635	0.0029516	GTTTGGTTGACGTTGAACAACCTGGCGTGGGCGAGCTGTTATTTAATACTGTGCAATCGGCTGATGTTGATATCAGAAG
4	1683	410228	410290	62		0.0485755	0.0283559	ATTACCCAAGTGGGGCTCTCCAACACAATGAGAGGAAAGGTGACTTTTTAAGGGGGCCAGAC
4	1684	410302	410330	28		0.0485755	0.0283559	CTTTGATGGCTATGTAATAATAGTAAAT
4	1685	410345	410349	4		0.0485755	0.0283559	AAGAA
4	1686	410356	410420	64		0.049635	0.018328	TCGGTAACGACCATACAAATATTGGGCGTGTGGCGTAGTCGGTAGCGCGCTCCCTTAGCATGGG
4	1687	410474	410496	22		0.0485755	0.0283559	TGCCGAGATGCAGACGTGGCCA
4	1733	421974	421987	13		0.0046279	0.0210191	AAACTGTCAACAT
4	1774	431676	431924	248		0.049635	0.0240345	CTAGGTGGAAGGAAGCTTCGAGAACTCACCGTGGCTATTCAAGGCTGATGGACATATGTACTGGGCTGAGCTTAAGATCTCCCATTACTGCTCCGTGGGGTTTTATGTGAAATGTGGCGTTTCAGCAG... <Preview truncated at 128 characters>
4	1791	434376	434754	378		0.0485755	0.0243275	CAAGCTCTAACTCAATTATGTGAACTTTCATAAAATTGTGTTATTTTTGAGAAATATGTGAGTTGTTAGATAATTGTTGGGATTCCATTGTTGCTAAAGGCTATAATATTGGTATACAGAATATACTA... <Preview truncated at 128 characters>
4	1923	470730	470845	115		0.049635	0.018328	TACAAGCTAAACGAAAAGAATAAGACAAAAAAACTGAGGCTCCTCAAACTGGTCACCAAAATTGAACTTCAAATTTAGTGTTTCTACATTTTTTCTATTTTGTTTCATTTTTATA
4	1928	471698	471783	85		0.049635	0.018328	TTTTTTAACATTTTTTTTTTTTCAAGTACTCTGGAAAAGTTTTCATGAAGATCATGAATACGTTACACTACTATTATTATTGAAA
4	1957	480462	480537	75	YDR017C	0.049635	0.018328	CTTCATAGACGTATTCGATGCATCATGGGACGAGGCTCTTGATTTTTGTGTTAAAAAAGATGGACTGGAACCCAA
4	2040	508716	508842	126	YDR033W	0.049635	0.0029516	CAACTTGGTGAAACAAAGAGATAACGATATCAGGTTGACATTCCTTGTTTTCTTCAGCATTATTATGTTCTTGTGGATTATTGCTTACCCAACTTGTTTCGGTATTACCGATGGTGGTAACGTTTT
4	2046	510076	510189	113	YDR034C	0.0069379	0.0161471	AACTTGTGTCTGATGAGAAATATCATACCAGCTGATGGCAACTTCTTCACCGTTCTTTAATGTCACCATATCGATGGCATTATCATGAATATTACTAATTCTAGGGTGTGACT
4	2070	519739	519840	101		0.0013007	0.00266	TTACGGAGGGTTGGCCGAGTGGTCTAAGGCGGCAGACTTAAGATCTGTTGGACGGTTGTCCGCGCGAGTTCGAACCTCGCATCCTTCAATAACTTATTTTT
4	2079	520209	520244	35		0.016042	0.0435229	TCCATTGTTAATAAAGGCTATAATATTAGGTATAC
4	2192	525597	525619	22	YDR037W	0.0378207	0.0253231	AACCAAAACCGGCTTCCAAAAA
4	2194	525637	525652	15	YDR037W	0.0458522	0.0058253	TGACCTGGATCCATC
4	2196	525697	525703	6	YDR037W	0.0458522	0.0058253	GACTCAC
4	2197	525712	525751	39	YDR037W	0.0458522	0.0058253	TCCATACCCACACAAGTTTCACGTTTCTATATCCAATCC
4	2198	525754	525763	9	YDR037W	0.0458522	0.0058253	GTTCTTGGCC
4	2430	548894	548973	79	YDR046C	0.0388003	0.0087693	TGGGTTTAAAAAGGTAAAATCTCTTTTGTAAACCATGTATCCAACATACATGAATATCCATAGCGGGGCAGCCAGATAA
4	2473	561755	562158	403	YDR054C	0.0157075	0.0279118	ATCTAGTTTACTTTGAGATATGTACGCCGATTCAGAAGTGGGCATTATGAAACCTTTAGGGATATCTTGTTTCGATCTTTCCACTTCCATTTTGACTCTTTGCTTGTATTGTTCAGGGTTCTTTCTGT... <Preview truncated at 128 characters>
4	2587	588384	588448	64		0.049635	0.0312194	AAATATATTCCTGTGTATTATATATGTGATACTGCGGTCTGGCTTCAACTGCTGTTGGAGTATT
4	2931	672094	672133	39	YDR108W	0.049635	0.018328	TTAGCTAAGAAACTAAAGAAGCAGTTGTTTGTTGAGAGT
4	3053	694797	694828	31	YDR122W	0.0045577	0.0385313	GCACTATGGCGCCCGCTACGCTGAGAATGAT
4	3144	714998	715055	57	YDR129C	0.049635	0.018328	CAGCTCCTGTTTTAGATTCTCTTAATTTTGCAACCAACCCGACGTAATCGTCCAGTT
4	3147	715626	715712	86		0.0290562	0.0231584	TCAAGCTGTATGTAAATGTAATATAGACAAAGCACCTTTAACTGCTAAGAATTAATTATAGTGTCGGAAATATAACATAACTTGCT
4	3168	718537	718599	62		0.0485755	0.0440427	CATTATCCTACTATTTTCTCTACGTTACTTTATCTCTGGTTTTAAGAGGTGTCTGTATCCTA
4	3219	736518	736689	171	YDR141C	0.049635	0.0312194	TAAGGTTTCCAACAGTTTCTTCGACCTAAATTTGAACTTGTATGAGTTATGATTAGTGGCGTCCAGGCTAGAATCATCGTTAGATTTACACGAAATGTTATGGGCCCAATACCAGATATCTAAACAGC... <Preview truncated at 128 characters>
4	3389	775938	775994	56		0.0150392	0.0253231	CCAGGGTTGCAAATACAGAGTTATATCAAAAGACCTACAGAGTATACATACACGTT
4	3400	778250	778364	114	YDR160W	0.0185623	0.0115389	AACCGCGATTGAAAACTTCGACGTCTTGGCCAATGTTTCTAGTGCTAGTACGTCTATTATATGGATGGGATTGAATCTTTCCTTTTTGCGATTCTATTACGCCCTAAAACAAAG
4	3560	820620	820675	55	YDR179W-A	0.0331463	0.0399769	ACCAGTGGGTGATGCTTTTCTAGAGTTCAGAGAAGAGTGTATTTCCAATTTATGG
4	3683	851835	851872	37	YDR197W	0.0039753	0.0242001	AAAATGAAAAAGAAAATAATGCGTTTTATAAGTTGTT
4	3750	868814	868967	153	YDR208W	0.0216598	0.000923	GCGCGTTTCGAGGCGATCTTCCAGAATATCGGCAGTAACAGCAACTTCCACGACAATTAAGCAAAGAAGAAATACTCAGGATTCAAACCTGCCCAATATTCCCTTTCACGCTTCCAAGCATTCTCAAA... <Preview truncated a
4	3778	887224	887501	277	YDR212W	0.049635	0.0401683	ACTTAGCGATGTCCCAATTATTCAATAACTCGCGCTCAGATACCCTTTTCCTAGGAGGTGAAAAAATAAGTGGTGATGATATTCGTAATCAGAATGTTTTGGCTACTATGGCTGTGGCTAACGTCGTC... <Preview truncated at 128 characters>
4	3818	896266	896315	49	YDR216W	0.0045326	0.0033287	ATAACAATAAGGTATCAGACAACCAACCTGATTTCGTCGATTTTCAAGA
4	3819	896320	896452	132	YDR216W	0.0485755	0.0440427	TGGATAATGATACTTTAGGTAATGATTTGTTAGAGACCACTGCCGTTTTAAAAGAATTTGAACTTTTACATGATGATAGCGTAAGTGCTACCGCCACGTCAAATGAGATTGACCTTTCCCATTTGAAC...
4	3820	896495	896528	33	YDR216W	0.049635	0.0029516	AGAGGGGACCAATGACGATATGTTGATTTCTTT
4	3832	899260	899362	102		0.0162245	0.0113157	CATGTTTAACATTTTTCATCTTATACCTCATACAAAAAAGAAAAGCTATTTATGAAAGTTAGTTCATTACAAGATGCAAGCCTAAAATATATGCTTGATCTT
4	3837	901206	901279	73	YDR217C	0.0485755	0.0440427	CTTTAGAGTCTTTGCCCGAACCTGTCTCCCCTGTTTGTATGGTAATGCTGCAAGACGGTTCCCTTTTGATAGA
4	3845	902706	902820	114	YDR217C	0.0143011	0.0005156	TGTTCTTGTCATAAGAGCTTATCGAATTAGGTGATTCTGCTGATATCATGATTTGAGTTTTTTGAACTCGTTCATCTTGCATTCCTCCACTTTTACTTAATTCGTCTTTATATC
4	3859	907060	907094	34	YDR220C	0.0009675	0.0043715	GTTATCTCCTCCCAACTGGTTAAATACTGGGTAG
4	3892	914478	914753	275	YDR224C	0.0485755	0.0440427	TAGCGATTCTTTCAAAGATATCGTTAACGAAAGAGTTCAAGATAGACATGGACTTTTGGGAAATACCAGTGTCAGGGTGAGTTTGCTTCAAAACTTTGTAAATGTAAGAAGAGTATGTTTCCTTTCTA... <Preview truncated at 128 characters>
4	3921	923062	923077	15	YDR228C	0.0348539	0.0018439	GCTGTTGTTGTTGTT
4	3963	931589	931676	87	YDR234W	0.0485755	0.0283559	TGGGCACTCCAATAGTGAGAACAGACGCTGCAGCCATATGGGCCACGGGACAGACGTGGTGGCAGATCCCACCAGTGGCTCAGGTTG
4	4035	950690	950755	65	YDR244W	0.049635	0.018328	GTACCAACAAGCCAGGTATTAGTGAGGCTTTTATATCCAATGTTAATGCTATTTCACAAGAAAAC
4	4095	967038	967343	305	YDR255C	0.049635	0.0029516	ACGACGTTTTGCATTAATTCCTTCTCCCTATGTCTAAAGCAATCCAGGGGTGCGTTCTGTGTTATTTGGTAGTACAACTCTACCGGATTTCCATGCTTCACTATCTGCATTGCTGACAAAGTGTATAA... <Preview truncated at 128 characters>
4	4205	1003268	1003376	108	YDR267C	0.0410414	0.0240071	CAAAAGAGCCAGCCGCTAACAGCGAAGTGTGAGGTCTCCACGCCACAGATCGAATCGCCTTTTTATGAGCAGTCTCATCTAGCACATCAATTAACGTAAAATCGTCAT
4	4216	1006236	1006506	270	YDR270W	0.0149737	0.0040808	TTGTTAGACCTAGGTGTAAAATCGATAGAAATTTCTGATGATATGCACACACTCACCATAAAATACTGTTGTAACGAACTCGGCATTAGAGATTTATTGAGGCACCTTGAGAGGACCGGATATAAATT... <Preview truncated at 128 characters>
4	4264	1017011	1017171	160	YDR278C	0.0073918	0.0176729	TTATGTACATTGTAGTTATATGATGAGGAAAAATGTACACAACAGCTTGTGCTGTTTATTCCCATCGTATGTTGCGGTAATGCAAACAGCAATAGAAAAAAAATTGATATAAGAAGAATATGACTAGT... <Preview truncated at 128 c
4	4329	1035807	1035874	67		0.0485755	0.0440427	ACCTCTTATTATTTCCCTTAAAACGGTAATTCTTAATAAAGAACGTCAGTGTTCCGAGTGATAACGC
4	4390	1051019	1051226	207	YDR294C	0.0110034	0.0012699	AATACTGATGCATTCGTAAGTCGCTGTTTCTATACATTATAACTGACGAGCCTTTTGGTGCAAATCCATATTTATGAGTGTCACATGATATTGAGGTGACTCCCGGGACTCTAAAGTCAAGTAATGGC... <Preview truncated at 128 characters>
4	4391	1051303	1051337	34	YDR294C	0.0345788	0.0355454	AAAATTGTGTTCTTATTGATGAATTTTTTCACTT
4	4485	1073932	1074066	134	YDR306C	0.0485755	0.0440427	CTAAGTACAATGTTTTAAGAGGCCTATCATATTCCACCAATTTACTTAGCATGAATTCAGAAAAGCACCACTTAGAACAGTAATCAACCATGAGCTGCAAAGAAATTAAATTAGCACAGTACGTGAAG... <
4	4493	1075200	1075343	143		0.0047236	0.0061943	GTGTTAGAGCTGTTGCACATGTTTGTCGATGTACAAATCTTGACGATGCCGTCATATTACTCTCAATACTAGACACATCTTGTATTGACAACCCTTACCCCTCATGAAGAGGTAACCCGGCCGCAGGG... <Preview t
4	4527	1082439	1082527	88	YDR310C	0.049635	0.0401683	GCCGCTGATGGAGGCCGATCTTGGTTTTGGCGACATTGAAGAACCTTTAGTTGTTGGTTTTTCTGCACTTTTTATCTTTGAACGGGTG
4	4528	1082579	1082627	48	YDR310C	0.049635	0.0401683	TTCTTTTCCTCCTCTCTTCTTCTTTCATTGCTTTTAAGAGTTTCTTAT
4	4683	1135212	1135276	64	YDR333C	0.049635	0.018328	CAGCAGCAGCAGCTTCTTCATCCTGCTCAGACATTTGTCCTTCATCAGTGCTATTATCTGAATC
4	4684	1135282	1135473	191	YDR333C	0.049635	0.018328	GTTATTCATCATAGAGAAGATGTTCTCCCGTTTCTGAATATTACCGGCAGTACTTTTACCACTCGTCATTTTATTCGCATTTGAATTCGATAGCAGCGACTCTAGCAGAGCATTATCATCTTGTAATC... <Preview truncated at 128 characters>
4	4810	1159225	1159234	9		0.049635	0.0401683	GAAAAGCGCA
4	4812	1159322	1159351	29		0.049635	0.0401683	TTTATAATAGAAGACTTTTTTTTTCCTCC
4	4814	1159372	1159375	3		0.049635	0.0401683	GAGC
4	4815	1159383	1159423	40		0.049635	0.0401683	TCGCTTCTAGCGCTACAAAACAATAACTTTGAAGGGTAAA
4	4821	1160043	1160144	101	YDR343C	0.0051128	0.0012466	ACCAGCACCCTTGGAAGATGGTTGGTCTTGACCATTTGGCCATAATCTGGTGACACCCACGGAAGCATAGACAACCATACAAGCAGTCATGGATGCAGCAC
4	5090	1217200	1217221	21	YDR369C	0.0410414	0.0240071	CAAATGAGGAGGAATGTTCCA
4	5178	1242479	1242502	23		0.0485755	0.0440427	GATATGCCAGCTGCGGTGAGATT
4	5210	1252141	1252237	96		0.0013565	0.0044112	TTTTTACTCGCGAAACTGTTAGGCTTGATCGGACGATCTCAGAAGAGGAAAAACAAATTGATAAAGTCTTCGTTAGGTTTCCTAGAATAGCAGGCC
4	5238	1256171	1256312	141	YDR390C	0.0026573	0.0352928	TTAATTTCTTCAGCATCATCTGTACCCCAATCCTGGTTGTTATCATCTTCATTTCCAGAGGTCTCTGACGCAAATAGCTGGTTAAATAGAAAGTTTTTCGCCCAAACAATGCAATGAATTGGCTGAGA... <Preview
4	5281	1265289	1265439	150	YDR395W	0.0051128	0.0012466	CTGGATGCTTTAACTATTTCTTCGCATCTGCTTTATAACCAAATTGCACCACCAATATGGGAGTTGTTACATGATATATTGGATTCTTTCCAAACTTATGCCATGGACTATTTTGAGGCCTACAGTAT... <Preview truncate
4	5284	1266232	1266532	300	YDR397C	0.0485755	0.0283559	ATAAAAGTTGTTTCTTTTTCGTTCTTTTTTTTTTTTGGACTTGTCTTCGTTTTTATTACATACATGCATGCGCTTAACATATTCCCATGTGGTTTATTTTCGTATATAGCATTACTTTGTTTAGAAGC... <Preview truncated at 128 characters>
4	5299	1269824	1269938	114		0.049635	0.0029516	AAAAAAAATTTTTCCCCCTCCATCTGTCCCAAATCGGGTAGCGATGAGCTGCTATAGAATTTTCTATTTAAACATGTTTGATAAGCCCAATTTCCGTTAGATTTTGTTCCCCCT
4	5324	1275604	1275772	168	YDR403W	0.0273138	0.035062	GCACACTACACAGGAACTCAAATCTGTCCTAAGTCCGATTTGTCGAGACAGATTTTGATGAAAGGCTGTGATACAGATGCAGGTCGTTTGAGAAAGCAGATTGCAATAGAAGGACATCCAAGATTGCA... <Preview truncated at 128 character
4	5381	1291798	1291847	49	YDR409W	0.0456843	0.02981	CAGAAGCAATCACGAGGAATGACGTCGGGCGACAAAATTCTACGCCTGT
4	5387	1292658	1292853	195	YDR410C	0.049635	0.0401683	TGTCCCGCAGTATGCATAGCAATAGTTCTGGTATATTGTCCCAGAATAACTAGAAGACATCCAAGTACTGTACAAAGCTTGGTAGCTAGAGAGTAGCTAAAAATTTTCAGATCAGGAAAAAGAAAGCT... <Preview truncated at 128 characters>
4	5517	1324233	1324310	77	YDR428C	0.0485755	0.0440427	TTGACATATTCACGACAGCCTCTGAGCTTTTCCTTGCTTTGATTTTTTAGCTTGAATGGATTGCAACTTGTTGTAAT
4	5576	1341395	1341407	12		0.0051128	0.0012466	TGAGAACTGTTG
4	5577	1341450	1341466	16		0.0051128	0.0012466	AACGGGAGTCTTTCAA
4	5578	1341488	1341512	24		0.0006875	0.0106763	TTTGTTTTTAAACAATTCGAGTGA
4	5583	1341910	1342027	117		0.049635	0.0312194	TACCCGTAGGTAGGATTTTTTCACGTAATTAAACCGCCTTATCTTATTTGTTGCCAGAAAACTAGAGGATGGAATAAACATATTCCCTAATGGTGTGGCATTTACCTGTCTGTCTAG
4	5592	1343750	1343885	135	YDR440W	0.0485755	0.0283559	GGATGTGAAATCATGGATGATGCTAGCGATTTAACTATACTGCAGTACGAGGAACTAAAGAAGAGGTGTAAGTTATATGGGATGCGTTTGAACAACGTGGAGTTTTCATTGAAGAAAAGCTTTGTGGA... <P
4	5621	1351625	1351673	48	YDR444W	0.0273138	0.0010911	GATAGCCCAGAGAGTAGTGGAGCATCATCACCTTCAAACGAAAATGGT
4	5635	1353624	1353642	18		0.0038149	0.0193411	CAAGAAGTAATTATCCGC
4	5636	1353667	1353818	151	YDR446W	0.0038149	0.0193411	ATGTGCATAGATCCTCACATAGTATACAACTAAAAAGCAAACAAAAGAACATCCTCAAATGACTGTTATAAAGACAGAACCAACAACAGAAGTGACATTATATTCTCCACCATCAAAAGAATCTTTAA... <Preview truncated
4	5637	1353826	1353887	61	YDR446W	0.0038149	0.0193411	TAATAAACCACCTTCGAGTATAAATAGCCGCTCAGGACCAAATAAGCATAAACTTGCCGCC
4	5648	1357966	1358073	107	YDR449C	0.049635	0.0029516	ATAGGTAATTCAAGGTCTCCTTATTTAGTTCAATATTCATTTTGGAATCTGAGATGGCATAGTAACCCTTATGCTTATTAATATAATGCTTGCCCAAAGTCTTCATA
4	5770	1395691	1395838	147	YDR466W	0.049635	0.0029516	GTTGGTACTGCCGAATATGTCTCTCCAGAGCTGCTTTTATACAACCAATGCGGTTATGGCTCAGATATATGGGCACTAGGTTGCATGATATATCAGTTTGTCCAAGGACAACCGCCGTTTAGAGGGGA... <Preview trunc
4	5824	1407219	1407337	118		0.0485755	0.0243275	CAAACTCACTTAGCACGCATTATTGCCGGAAATACGAATAGGAACCCAGCTTATAATGAACACTGTCCACATTTCTTTTAGGTGAGAATGCGATGATGGAATTGCAGCATTATTAATT
4	5839	1410925	1411060	135	YDR476C	0.0485755	0.0283559	ATGAAGTAGATAATCTTCTCGATGTTCTGACCCGTTTCTGTGTGAAGGAACTTGAGCGTAAACGTGGACGTCTGCGTGTCGATCTCTGTCAGTCTGACATGCTTGACGGCCTTGGTAATGGGAACGTG... <P
4	5879	1419712	1419769	57	YDR481C	0.049635	0.0312194	AATGAAGCCGGAGTGGCATCTGTGATTCTTGTCGTAACAACAAGCCCAGTGAGATAA
4	5926	1428396	1428450	54	YDR487C	0.049635	0.0401683	AGGAATGCCATGTTTCTTACCAAACGCTTGGCAGTCATTTAATCTCATCATAGT
4	5940	1431153	1431234	81	YDR489W	0.049635	0.018328	GACAAGACTCAGATATATGTCTCTCCCCAGCAGGATTTTTCTGACTTGATGAAGTCTTGGAAAAATGAACGGTGTTCGCCA
4	5941	1431282	1431338	56	YDR489W	0.049635	0.018328	ATATCCATGCAATCTCAATTAATTGAAAACATTTCAATGGGATTCCTCGATATGCA
4	5957	1434858	1435215	357	YDR492W	0.049635	0.0029516	ATTTTCGTCATTCGTTTTGTTATTAGTCGCCTTAATTGAGTCAAGCAAGATAAAAGAAGAAAAAAAATGAGTATCACCACTACTAGAAGAAGAAACCAAGATAGTGTCTGCTGCAAGGCAACGAGAGC... <Preview truncated at 128 characters>
4	5967	1437369	1437683	314	YDR494W	0.0006875	0.0176729	TCAATTCGTCGATGGAGCAAAAACCTGTTAATTTCAATGGAACCCCCAAATCTAAAGCAAGGTTTCAAAAAAAGAGTCATATCTTAACAGCATCTAAAAGGAGAAAGGCTCCTCAACAGCAGCTACAG... <Preview truncated at 128 characters>
4	5972	1439828	1439934	106	YDR495C	0.0485755	0.0440427	CAGAGGCTCAAGTCTCAACTTATTGAATATTTTTTCTTTGAATTCTTCAGAATTATTGGTATTAGTGAATACATTGTCAGATTTTGAAATTTTTAAATCCGATCCA
4	5973	1439943	1440230	287	YDR495C	0.0485755	0.0440427	ATACTTTGCAACAACTGGGATTTTTCACTCGGCAAGGCAGAATATATGTCAACCGACTGGAAAGCAGACTCAGCGATTATGTAGGGAAACTCAACAATTACATTTCTTGGATAATTTTTTAGCACTAT... <Preview truncated at 128 characters>
4	6002	1446523	1446587	64	YDR498C	0.0485755	0.0440427	CTAAGTCACGTTTGTGGTGTTGTCGTAGAATCTCTTTGACTTTCAGGCGGTAGCAATAGAACCA
4	6167	1477724	1478883	1159	YDR518W	0.000923	0.0100046	GCCATCTAGTGGGGAAGCGCACCAGTTCCAAGCACTCGGGTTCAAAGTCCAATGGACGCCTTTGATAGCTTCCACTTTCACATACCATATCCTGAACGTGAACATCCCAGATGGACCCGCCCAATCGG... <Preview truncated at 128 characters>
4	6267	1502441	1502480	39		0.049635	0.0029516	TTCGCCCAGATTTCTTTACGGGATTTATGGATCCGTCAG
4	6297	1507884	1507949	65		0.049635	0.018328	ACACTCATAGTATATAAACAAGCCCTTTATTGATTTTGAATAATTATTTTGTATACGTGTTCTAG
5	46	12937	13004	67		0.0092489	0.0334266	CGTTTACTCAGGGACAGATGCGATCTCAATGCAGGGACGAAAAACAGTCTTATATGCGCACGCCAGC
5	88	18820	18869	49		0.0485755	0.0440427	CGAGAAAGGCCGATGTATGCTGAACCAACGTGTTGCTTGCCAACTTCAG
5	98	19099	19139	40		0.0485755	0.0440427	ACGGACCTAAAAATAACTGTAGAATGAGCTCAACAAACAG
5	414	85045	85103	58	YEL035C	0.049635	0.0029516	TCATGAAAGTTTACCCTTTCTTGCCGCTACCCTTCTCGTTTGGCTGGTATTAGAGCAC
5	503	104270	104358	88	YEL025C	0.0456843	0.0131905	TAGCCAAGATATTTTTATCAATTGATCATAGGCTATGAAAGAATAGTCTGGATGTGATGTAGCCACTTTCTTTTGATTGGCATTCCAT
5	620	131340	131491	151		0.0485755	0.0440427	TTAAAGAATACAAGAATATATAAAGGCGAATCAACGATTCTTCACGATAATTTGTTTTCCTCTTAATCACACAGCAGTCTGAATTCTATCAGTGGCACATTAATCCTTGTTTCAATGCTCGTGTGCAC... <Preview truncated
5	786	187040	187070	30		0.049635	0.0401683	AGGATCAATTAGTGAAAGCAATGCTCTCTA
5	788	187356	187425	69		0.049635	0.0401683	CGACAGAGATTGAAGTTAATTTGACCATTGAATAGTTGCTTATATATGATAGACTTAGCTAAAAGAAAA
5	789	187435	187481	46		0.049635	0.0401683	GTACCCCATATCGCTGATCAGAGAAATCCATGTAGATAGAATTTCT
5	792	187699	187750	51		0.049635	0.0029516	CCAGAAACAGATTTCGTCTGGGTTCGTTCAACAACTCTTTGCTTAAGATTT
5	922	220625	220819	194	YER033C	0.0485755	0.0440427	TGATGTAGTTGAAGTTAGATTTTCATTGCCAATGATAGGGGTTTTGAATTGTTTAGAAGAAGTCGCTTCAGATGTGTTTGATGCTGGGGAAGCAGGATCGTTTAATATTATTACGTGCGATTCGACCT... <Preview truncated at 128 characters>
5	1038	243891	243980	89	YER047C	0.0045041	0.0446315	CACTAAACTGTTCTTAAAATCCACAAGGCCTATGGGTCTTATCATCTCCCTCTCTGTTTCTAATAACTTATCACCCAGATCTCGTAGTG
5	1195	281585	281652	67		0.0110034	0.0012699	ATAGTGACTCTTCAAATGTGTCCTTTCAGGATGCGCTACTTTCAGAAGTTACAAAGATATCTGTATA
5	1196	281670	281800	130	YER063W	0.0005448	0.0201402	ACCACTAGAATTGTTCTTGGAGCCAGCACAAGCACTTACAATGGCAGATTATTCTTCCCTTACTGTTGTTCAATTGAAAGATTTACTGACCAAGAGAAATCTGTCTGTAGGCGGATTGAAGAATGAAC..
5	1218	288324	288339	15		0.0112697	0.017762	TTGGAAGCATCAAAC
5	1255	301897	301988	91	YER071C	0.0446315	0.0247151	TTCTATAAAGGAACGCAACTTTATGTGGCAACATTAAAGCAAATACATATCTACTTGTGAAGCCAAAGAATTGTAATTAAATAGCACTCAT
5	1362	333269	333304	35	YER088C	0.0128386	0.0137428	GGTGGTTTCGGTAGTGATGGATGTAGTTGTGGAAG
5	1364	333394	333449	55	YER088C	0.0051128	0.0138441	TGGTTGCAGCCGAGGAGCTGGTATCGGAGGTTATGGTGCACCTAGAACCAGCATC
5	1385	339109	339240	131	YER090W	0.0013565	0.0044112	TGTTCTCCGCCCAGAAAAGACAAGATTTGATGCATTCAGATCGATTTTCCCTGCAGGTACTGTCAGTGGTGCTCCAAAGGTTAGAGCCATGGAATTGATTGCCGAACTAGAAGGAGAAAGGCGTGGGG...
5	1502	370342	370413	71	YER105C	0.0162245	0.0294011	TATTCTCTACATATTTACCATAATTCTTTAATATACCGTAATCTGGAGCACTAACGTAAAGTTTGTGTTCC
5	1503	370431	370459	28	YER105C	0.0100835	0.0336277	GCTTTATTTGTAATACCTTTAGATAGTT
5	1504	370467	370586	119	YER105C	0.0100835	0.0336277	TTAGCTCTTTTCCTCACGCACGTAAAGTATATACCTGGTGATATTATCGTACTAGCGCAAGTGGTATTGATATAAGTTGAACTAGCTTTTTGTGTTGAAAGTGGGCCTGTATCATGTGT
5	1544	377693	377810	117		0.0485755	0.0283559	CTAACGTCAACTCACCGTGTCTTCGGCAAACAAAATGGTATCAAAGCAAATGCGCTTGAACAGGAGTAAAAAATGGTCACTTTTTCAATCTGTATTCTATGAATTTTATCAGTACCG
5	1577	386643	386685	42		0.0485755	0.0440427	TAATGTACTTATATTACCTCCTTCTTAAGTAACATTTCATTT
5	1649	409296	409324	28		0.049635	0.0240345	AGCCTTATTCAGTAAACCAGCAAATTTA
5	1733	437071	437314	243	YER134C	0.049635	0.018328	TATGAAAACTCTTTTTGGAAGAACAAATTAGTACAAAGGCTGAGGCGGATTGGTTAAAGTTTTTAAATTAAAAGTGAGCTTCTATTTTGATAAATCACAAATATATAATTTTTAACAGTGATGTATCA... <Preview truncated at 128 characters>
5	1832	468833	468974	141		0.0485755	0.0243275	TAGAGACTTATTTTAAACAGGACATGTGTTTTTTACTAATATTGTATTCTTCGATGTAGTCGTTATAGTTCTTTTTCTTCAAATCATTTAAATAAAGAAACTATTTTTTCTTTTTGTGTGTAGAATAA... <Preview
5	1953	499328	499348	20	YER161C	0.049635	0.018328	AAACATATATCAATATTCCT
5	1958	499899	499956	57	YER161C	0.049635	0.018328	TACGGGTTCCGATGACTTAACTTTTGGGGGCTGTTTCTCATTATTTTCCGCTTGTTT
5	2068	536868	536899	31	YER173W	0.0485755	0.0283559	CCAACGTCTTCCATATAGATACCAGACGTCG
5	2110	546469	546532	63		0.0485755	0.0243275	GGGGTGTAATAATTTGTAGTTCATTATTGCAATTATATATCTATATCTATATATGTATATAAC
5	2131	550222	550279	57	YER180C	0.0385777	0.0473221	TTTCTCTATAGATGGGGAATCCGGTATATAGTCAAGGTTGATATCTGTTAATTCATT
5	2138	551189	551257	68		0.0485755	0.0440427	CCTTAAGATGTTTTATTGAAGACATCATTTTTTATTTTTTTAAGCAGAACGTGCTGTGCTCTCCCTTT
6	54	8893	8990	97		0.0045208	0.0013526	ACAGATCCGAGAGTTGGCTTCTGTGCCTTGGGCTCAAATTCCTTTCCCACCTCATGCAAATTGATTTTTCTGACTCCAAAAAAAGACAGAGCCCTGC
6	269	33886	34508	622	YFL050C	0.0399769	0.0061629	AGTTCACCATGTTAGTTTGAGATTTAAGCACTGGCCCAATACCATTAGTTTCATCTTGACATCTTTTGGCGAACATTTTGATAACATCTGCTTTACCGCTCAAGAGTCTCATCAGCGTCATTGTCTTA... <Preview truncated at 128 characters>
6	411	68853	68992	139		0.0388003	0.0482502	AAATTAGGGACTTCAAAAATTCTAATTTAGCCTCGAAATTGAGAAATGAAATTAGATCATAAATTAACTCTAACAAAGGAGAATATATATACGTACATATATATATATATATATATAAGTTATTGTAA... <Previ
6	575	98460	98546	86		0.049635	0.0401683	TTAGATACTTTAGAGAGCCCACCTTCAGAATCGGAAGGAGGATAATTTTGTAAAGCCCTTCTGTTTTTTCTCTTGCATAACTTATA
6	613	103487	103500	13		0.0042426	0.0204782	TACGTTTGTCAGT
6	615	103544	103683	139		0.0204782	0.0042426	TATAGCCTCGCCTACGCTCTTTCACGTTTGTGCTGATAGAAACAATGTGGTAAGAAAAATTAAATCTCTAAAGGTGCAATGAATGTATAAGAAAGTACAACGCATATAGAGTATCCGGCATAGGACAG... <Previ
6	616	103696	103818	122	YFL017W-A	0.0343104	0.0204782	ACAATGGTTTCTACCCCTGAACTGAAGAAATATATGGACAAGAAGATATTGCTGAATATAAATGGATCTAGGAAAGTGGCAGGAATTTTGCGAGGCTACGATATTTTCTTAAACGTCGTTCT
6	673	113232	113322	90	YFL011W	0.0042414	0.002947	CGAACTCTTCTCAAATAAAGGAGCAATTCTACCAAGGGTAATAATGGGAATCGTTATCCAGTCACTGCAACAGCTTACTGGCTGTAATTA
6	675	113388	113586	198	YFL011W	0.0210191	0.0273628	TGTCCTTGGGGCTGTTAATTTTGCTTCTACATTTGTTGCACTATACATTGTGGATAAATTTGGGCGTCGAAAATGTTTATTGTGGGGGTCTGCCTCGATGGCAATTTGTTTCGTCATATTCGCCACCG... <Preview truncated at 128 characters>
6	757	145045	145081	36		0.049718	0.0003968	TGCTACAAGATCATCCATTGGTTAAGAATGTTGAGT
6	758	145090	145169	79	YFL002C	0.0399769	0.0061629	AACAAGGTAACTTTTTTTCCATAATTATAAGTCGTCAAAATTGCCTTGGATAGCTTTGCTGGAAACTTTCTTCCGTTTA
6	796	154020	154427	407	YFR004W	0.0117094	0.0065718	ACCAAGATGTTAATGAACTTACATAAAGAACAGTGGCAATCAGGTCTTAAGATGTACGATTATGAAGAAAAAGAAGAATCAAATTTGGCTGCTACAAAGAGTATGGTTAAGATAGCCGAACAGTACTC... <Preview truncated at 128 characters>
6	914	179160	179304	144	YFR016C	0.0485755	0.0440427	TTTTTCTCCCGCTTCTGACTGCTTTTCATCTCCCCCCATAATTTCCTCTCCTTTTGATGTAGATTCTTCTTCGGTACCGGACACTTCATTATTTCTTACAGCTTCTTGCTCCCCGGTTACATTTTCTT... <Preview tr
6	915	179305	179514	209	YFR016C	0.049635	0.018328	GTCGAATTTTCTTCTTCTTCTTCTTCTTCTTCTTCTTCTTTTTCAACTTCTACAGATATATCGTTAGTACCGTGTTGTAGATTTTTTTCATTGTCACTAATGCGCTTTGTTGGTCCCATCGTTTCGTC... <Preview truncated at 128 characters>
6	1051	204019	204244	225	YFR025C	0.0117094	0.0065718	GGACGTATTGATTTCAATTGCGCCGCCATAGGAGTCTATAAATTGTAAATTTCTTACAACTGCATCGTATATTTCTGGCCATTCACTGATGACGTCCAGTGAAGCTACAGGAACTCCGGTTTCTTCGT... <Preview truncated at 128 characters>
6	1101	212280	212548	268	YFR029W	0.049635	0.0029516	CAGAAATAAAGTGACTTTGGAGCCCGAGTTCCCCCCACCAATCACCATAACACTTCCATACAGAGATCCCATCAATACCATACAACTTTCGCACGACGCCAAGTATCTGACATGTTCGACCGCGCTAG... <Preview truncated at 128 characters>
6	1287	256097	256172	75		0.0485755	0.0440427	AGATATTCCGGGGTTGTTTAACAATAAACGTGTAGAGTACAGGTAGAATATAGGCGAAGCCGCGGTGAGCACGGA
7	16	4574	4644	70		0.0485755	0.0243275	GGACTGCTTTTCTCCAAGAGTTTTTATTATACAGAAATATCGTAGCAGTATCCCAGCGGGAGATAGATCC
7	123	14086	14395	309	YGL257C	0.0485755	0.0440427	CTGAGAGTAATATACTACTAACACAATTCCCAGTAGTACAACTAATATAAACAGTCGATTTTTTCTTCTCATATTCGATAAATACTATTGGGGCTACTTTTGTCCTGTCACTGCGGATTTGCAAACAC... <Preview truncated at 128 characters>
7	195	20419	20512	93		0.049635	0.018328	GCGCAACAAACACCTGATGTGACTCCTACCCTTTGGACAATGCAGATCCACGCTACGGCAAATTAGTCAAATGCACTAGAACATGGCGCAAGT
7	197	20534	20576	42		0.049635	0.018328	CCGTTACCGTCAGTTTTCTTCAGCTAAGGCGCGCGCGCCAGA
7	198	20580	20676	96		0.049635	0.018328	TAAAAAAAAATATAGTTGCTGCTTAAAAAACAATACACCCGTACTCTCTTGCCTGTAAAAACCTCGAAGGACCAAAGATACCCTCAAGGTTCTCAT
7	199	20692	20730	38		0.049635	0.018328	AAATTACAATGACATTTCCCAAAATTATCAGATGTGCT
7	251	30075	30102	27	YGL251C	0.0485755	0.0440427	GGTGCCTTTGATAATGACCAAATATGC
7	365	62532	62651	119	YGL232W	0.0485755	0.0107735	CCCGAAGAATTTGTGCTAAGTATCATGAAAGACTTAGCGGATCCCAAAAATATGGTTAAACGTACTAGATATGTTCAGAAATTAACACCTATTACGTACTCTTGTAATGCAAAAATGGA
7	760	150936	150948	12		0.0403269	0.016094	CCTGAGCGTAAT
7	795	164230	164434	204	YGL179C	0.049635	0.018328	TACTGTCGAAAAGTTCTAATCCTGAATTGGCGTTGAAAGGCAACTTTCCAAACAACAAGCAGTATATAGTGACCCCCAATGACCAGATATCGATGGCAGATGAGCAGGAATACTCTTTTTCAGTGGAG... <Preview truncated at 128 characters>
7	1116	232074	232083	9	YGL145W	0.049635	0.0103582	AAAACGGTTT
7	1148	248218	248241	23		0.0398027	0.0238441	TTTGTCAGAAGTTTCCCAAGTTT
7	1194	262046	262220	174	YGL131C	0.0101344	0.0131092	CTATGTATGACAGAGTATGTTGAGGCTTGTACGATAATGGATAAAGTTCGTTTCCTTCTAAGCTGATATCGTGTCTATCGCATATTAGTATAGGTCTCAAAGTGTATGTATCGTTAAGCTTGACATCC... <Preview truncated at 128 characters>
7	1227	269914	270052	138	YGL128C	0.0024457	0.0117835	TGCATTGGTGAGGATATTAGTTGCGGTCGATAATAAGTGGAATTTGTGTATAATTGATGGATTGTCCGGGTGTTTGTCAGGATGATACTTCAGGGCAAGGGTCCTGTATTTGCGTTTAATTTGGGGCA... <Prev
7	1238	273134	273326	192	YGL125W	0.0485755	0.0283559	AGCTGCGGGCATGGACGTGCCCATTATTCCCGGGATCATGCCGATCACTACCTACGCGGCCTTCTTGAGAAGGGCCCAATGGGGCCAAATCTCCATCCCTCAACATTTCTCGTCCCGATTGGATCCTA... <Preview truncated at 128 characters>
7	1266	278757	278788	31		0.049635	0.018328	ATGATCAGGAACTGTTTAAAAACTTTTTTTT
7	1412	315560	315621	61	YGL099W	0.0485755	0.0440427	TGACCAACTGGAAGAATTGTTTTTATCAAAAGCTCCAAACGAGCCTTTATTGCCACCTCTG
7	1612	359151	359264	113		0.049635	0.0401683	ATATGCATGCTATAGAACCATTATCTCTATGAGTTTCATTTTATTTAGTAGTTAGTATTGAACCAAACTACATAAGATGACATATTCTAAATAACCTAAATAATTATTATGTC
7	1614	359395	359667	272	YGL079W	0.049635	0.0401683	AAATAATAAGAGAGGCAAAATAATGGTTACCAACACTTAGTGAAGAACAATGGTGACCGGAATATCGGAGGAAAATGATGATGAAGAGACTTTTTCGGCTGTTCATTCTTCAACACCCAGTATTAATT... <Preview truncated at 128 characters>
7	1751	392999	393115	116	YGL059W	0.049635	0.018328	ATCTCAAAAATTTATCCAAGATATGTACTTTAAAGACATTCCCATGCCAGAATTTATTATCGAAGGTGACACTCAACTAAGCTTTTACTTTTTGCCTACACATTTGAAGTATTTGT
7	1867	424987	425187	200	YGL039W	0.0298215	0.0440441	GAAGTTCAAAGTAAAAGCTAAAATTAAGCTTTCGAGAAAAACTTTCTTTTAACCCCTCTAATCTAAATATAAACATATAGCTTATAGAAATGAATGAATATTTTAAATAGTTACGGATACAAAGAGTT... <Preview truncated at 128 characters>
7	1889	431173	431349	176	YGL036W	0.0390437	0.0138284	TGACAAATTTCAAGGGTTCCACCATCAGTAAAAGTACTAATAAGAGCAAAATGGTTAATACTGGTAAAAATTATATTTTAGGGGGCCACAATAAAGTTAAAAACAACAGTAGAGCTCAATCAATACAT... <Preview truncated at 128 characters>
7	1903	434072	434152	80		0.0485755	0.0440427	GCAATGATAAAGGAACCATACACGATATTTCTACAGAAGGCTATTAAATAGGGTGAAATAGGATGAAGCAACAATCAAAA
7	1904	434171	434236	65		0.0485755	0.0440427	TCTCGCTATTCTAATAATGGGACAGAACTGCCAATTCTTGATCTGGTGATCCATACGATTAAAAT
7	1905	434313	434382	69		0.049635	0.0401683	GGTTTCTATGAGTATTTGGAGGATGTTCATTCTTGGTAACATTACTGATGACATTCAGTGATACACTGC
7	1908	434585	434608	23		0.0276041	0.0062961	AATAAGCTACTTCTTGACTCTAA
7	1934	438467	438532	65		0.0485755	0.0440427	TAAAATACACACCATCCGTTGAATATATCATGCAGTACATTGACAGTATATCACTTCTGGATAGG
7	1938	438995	439221	226	YGL030W	0.0011815	0.0160475	CAGTTTATACTTACTCCTTGCTCTTTTATAATATAACCAAACAGACCGGAGTGTTTAAGAACCTACAGCTTATTCAATTAATCAATATACGCAGAGATGGTCAGTATAACATGATTTTATAACTATTT... <Preview truncated at 128 characters>
7	1939	439282	439462	180	YGL030W	0.0456843	0.0004552	AACAAGTTAATACGTTATTTTTTATCGTTTACATTTCAACAGGCCCCAGTTAAATCCCAAGAATCTATCAACCAAAAGTTGGCTTTGGTTATCAAGTCTGGTAAGTACACCTTAGGTTACAAGTCCAC... <Preview truncated at 128 characters>
7	1962	442812	442879	67	YGL028C	0.049635	0.0103582	ACTCTCGTTACAACTTCTCTCTTAGGAAGAATCGGTAAAGCTGAGGTTAGATAAGTTAAGCATAGCA
7	2208	519737	520061	324	YGR014W	0.049635	0.018328	CAACGGAATCGACGACCGTTTTAGAACCATCAACGACTAACAGTTCCAGTACGTTTAGTCTGGTCACTTCAAGTGACAACAATTGGTGGATTCCAACTGAGTTAATCACGCAGGCACCAGAAGCTGCA... <Preview truncated at 128 characters>
7	2233	527394	527400	6		0.0143011	0.0005156	AATTCTT
7	2307	553825	553882	57	YGR032W	0.0273138	0.0205284	TACTTTCCATAACTTGGTTCAACCAAGGAACGTATCTAACAATGATACAGGGTCCCA
7	2353	574968	575006	38	YGR039W	0.0485755	0.0440427	CTCAGATTACCTTGAATTCCTCAACCGTTTGAGCAGTA
7	2445	594858	594911	53		0.0419867	0.017762	TAAAAAATAATCATAATCAATTTATCCTTTTTATTCCTTTTTTCTCCTGTGCA
7	2464	598737	598832	95		0.0447556	0.0100115	CTTTTTTTCCCTTGTTTTATTGTACTTTTCCACATATTTTTTTAACATCAAATAGTAATTGATACATACATAATTAGTGAGCATTTTCCTTATTT
7	2474	601700	601784	84	YGR056W	0.0456843	0.044869	AAAACACAATACGATGCTGTCTTCCATTTAAAGGATGAAAATGGTATAGAAATATATCCAATATTCAATGTACTGCCACCTAAA
7	2489	604879	605495	616	YGR057C	0.0006875	0.0176729	CCGAATTTAGATTTGTTTGCACGTAAATATGAGCCAATGAAAGCGTTATTATTCAATGTTTCCAAATTGTTTTCCACCGTTTTATTTTTCCCCAAGAATTCGCTTTTATGAATGTTTTTAATATATGC... <Preview truncated at 128 characters>
7	2492	605660	605714	54		0.0028029	0.0162245	TTTTCTGGCAAGTACGAAAACGGCATCTTCGAACTTGGCGAATGAACAATCGGT
7	2496	606357	606545	188	YGR058W	0.0051128	0.0012466	CTCCTATGGTTCTCCCCAAAGTTATTCTCCAAGACATACGAAAACACCTGTGGATCCTAGATATAATGTTATCGCACAGAAACCAGCAGGCAGGCCTATACCTCCAGCGCCAACCCATTATAACAACT... <Preview truncated at 128 characters>
7	2497	606565	606910	345	YGR058W	0.0143011	0.0005156	AAAGTTGCACCTGCTTCGTTCGATAGCAGAGAAGATGTACGAGACATGCAAGTGGCCACACAGCTATTTCATAACCATGATGTAAAGGGCAAAAACCGACTGACAGCTGAGGAACTACAGAACTTACT... <Preview truncated at 128 characters>
7	2616	636417	636648	231	YGR075C	0.0485755	0.0440427	TACTTTAAATAACTTTATCAAATCATTTTCATCATCATCGTTTTTGTTATTGCCATTCAAATAATAATACTGTAACCGCGCATAAACCAGAAGCAAAGCAATAATATATTTCGAGTCAAAACCGTTCT... <Preview truncated at 128 characters>
7	2648	646051	646181	130	YGR083C	0.0078636	0.0138441	GCTGGAGTTGTCAAATGATTGTTCTAACACGGTAGGGATCACTGACGATATACCGGGAATGACATTAAACTCACCAGCCTCTAACGAGATAGATGCCAATGTCTTGGCAACATCAGAAGCGTTTGATG..
7	2669	651870	652021	151	YGR087C	0.0257341	0.0082927	CACAACCACTCTTGTTTCAAGGGCGTGCTAGCAGGTACACCTTTGTTTGCGGGAGTTTTGGTTGGTACGGGAACGCTCTTGTAGCCCTTAACAACATCGGGAATAACCTTCAGTAAGTTTTGTAGTGC... <Preview truncated
7	2688	653991	654076	85		0.049635	0.0401683	CGAGATGGAAAATTAAAATATGCGTCATAAGGTATTTTCGACGTTGAAGATTAGGGGTTGCAAGTCCGAGAACTAAACTGCCTTC
7	2693	654548	654605	57		0.0026573	0.0352928	GAACTCAATCTTGTCGTTACTTGCCCTTATTAAAAAAATCCTTCTCTTGTCTCATGC
7	2769	669975	670060	85		0.0005448	0.0201402	TTTCAACTAGCACCTATGAACGCTTTTTTCATAAATATACATATATATATATATAGTTGTGCATTACTTAGGACTTCAAGCCCAT
7	2771	670155	670261	106		0.0006875	0.0176729	TTTACAGGAAAACAGCAATGACCACTATTAATCGAAAATCTGCAAAAAATGAAAAGGAATGGGTGTTAACATCAATTGTTTTTTCAATGATAATTACAAATTGGAC
7	2773	670311	670378	67		0.0446315	0.0009156	GGATCCATAATATATAAAAAAGGGCTTATGGTTTACTGATATCTTTTTCACTTCAAAAACTTACATA
7	2825	684337	684446	109	YGR098C	0.049635	0.0401683	CTTATATTCTTACCTCTAGGCGTCATGCTCGACGATCTTGGTGAATCGCAAAGCTTCAATCCTGTACTATGCTTGGAAGGAGTTTTTAAAATGTTGTTGGGCATCGTGC
7	2848	690203	690383	180	YGR100W	0.0253231	0.0020035	ACAACCTCAGAGTTGATACAATTATTAGTTAAAGGATAGGATATGTCATTTTTTGATTCTTTACGTCAAAAGGCACCCTTTTTGGATAAACTGGCAGACAGTTTCACTCCAACATTAACCAGAGATGA... <Preview truncated at 128 characters>
7	2917	716992	717099	107	YGR111W	0.0398027	0.005182	GTAATTTGGGATAACAATACCAAATTCTGTTGGTTTTAAGTCAAATATTGTGTTGCTTATACAGGAAAAGTCAAGGTTTCAAACTACATATCATTATTTACTGTTAA
7	3014	739442	739474	32		0.0398027	0.005182	TGGAGCCTGGATTTTACTAAAGAAACCGTTCG
7	3108	763716	763752	36		0.0016879	0.0101339	ATGAATGACTAGAACATCATTATTTTTACCGGAAAC
7	3118	766168	766368	200		0.049635	0.018328	ATGAATTTAACGGCTATGGAATCATCTCGAGAAATCGGTTCTAGTAAGGCACCAAGACATTATGTCCCTCGGGAGGAGAAGGGCGCACGCGTCAGGCTTCCACGACGTCCGCCGTGCATGCGCTCTCG... <Preview truncated at 128 characters>
7	3132	768798	768941	143	YGR140W	0.049635	0.0240345	TTCTAGATTTAATGGAAGTTTTACGAGAAAGATTTTTGAGCAATCTACCATGGATTTACAAATTCTTTCCTAATCATGATATATTCCAGGACCCCATTTTTGGAAATTCCGATTTTCAATCATACTTC... <Preview t
7	3325	804679	804727	48	YGR157W	0.0485755	0.0440427	TGACATTCGACACGTCTTTGCTTTATTTTGAAAATGGTATCTACGAAT
7	3337	807750	807780	30		0.0393372	0.042056	ACTTAAGGTACCAATGGATTGGGAAGTGCA
7	3358	823481	823612	131		0.0485755	0.0440427	TGGTTTCGTGGTCTAGTCGGTTATGGCATCTGCTTAACACGCAGAACGTCCCCAGTTCGATCCTGGGCGAAATCATTTTTTGAAGATTACATTAATAAGGCTTTTTTCAATATCTCTGGAACAACAGT...
7	3368	827549	827595	46	YGR163W	0.049635	0.0401683	AACATGAGTTTAGAGGCTACAGATTCCAAGGCCATGGTTTTGTTGA
7	3496	854910	854968	58		0.049635	0.0401683	ACTAGTATCGCTTGAATTATTCGTCCATAGGGTGCAAGTTACCTCATCCATTGTTGCT
7	3666	889512	889612	100	YGR195W	0.0485755	0.0440427	GAGAACGTTCTTGCCATCGGCATCGCAGGTGCTCATAGGGTAAGAGATTTGATGGATGAAGAACTGAGGAAACATGCTCAGAAAAGAGTCAGTAACGCCT
7	3669	890176	890242	66	YGR196C	0.0485755	0.0440427	TTTCACTTTTGAAAGATGCACTGCGCGCTGCCAAATCATTGGCAGTATTGTTACTATTATCATTAT
7	3688	894134	894191	57	YGR197C	0.0485755	0.0440427	TAGTCATATTTGTTCTCTGTACGGCTACTTACACTTATGTCAGTACCCGATTCTTAC
7	3732	903196	903219	23	YGR201C	0.0485755	0.0283559	ATTTGTAGTTTTCTACACAAAGA
7	3754	907019	907114	95	YGR204W	0.049635	0.0029516	AGTCATCGAAAGGCTGCAGACGCGCCAAAATGGTAAGTACATCTTGGTGTCTGGTATCACACCAACACCACTGGGAGAGGGTAAATCCACTACAA
7	3789	913987	913997	10	YGR210C	0.0485755	0.0440427	GCTTTGGTGT
7	3824	919444	919450	6	YGR213C	0.049635	0.018328	ACTCGAA
7	3881	937032	937145	113	YGR221C	0.0485755	0.0283559	TAGCATTTCAATTAAGGAAAGAAGAGGATCATCGAGAAACGAATTTATGGTGCTTATTTACTGTTACAACATTTCATGATTTTGAATTTTATTTATACATGTACATTCTCGTA
7	4073	975703	975723	20	YGR241C	0.0485755	0.0283559	GTGACTACTGGTAGAGCTAA
7	4369	1043751	1043787	36		0.0485755	0.0440427	AGGAAAAGTATTATGCATATATATATATATATATAT
7	4486	1068715	1068734	19	YGR287C	0.049635	0.0029516	AGGCAAAGCAGTCTTCATT
7	4556	1083385	1083404	19		0.0485755	0.0107735	GATTCTGTATATAAATATT
8	138	16785	16801	16		0.0485755	0.0440427	CTGCGGGAACTGTAAA
8	141	17017	17125	108		0.0372825	0.012824	AAGCAGTGAACAGAAACAAATCACATGTTTCCTTGGCAGAATGCTCATATAAATGATGACGTAATTTTTACAAGAATGCCATATATTAACTTTTTAGGGCCAAATTAA
8	204	30101	30104	3	YHL035C	0.0485755	0.0440427	CTTT
8	205	30106	30384	278	YHL035C	0.0006875	0.0176729	CCATTTTCCAACACAATCGCGAAATGGGCATTTCTAAGTGTTAATGAAACATTGTGCGTAACTAAAATGCAGGTTCTATTTTTCATTAGTGGACCTGTGATGCAATTTTCATAGATCCATACAGCAGT... <Preview truncated at 128 characters>
8	207	30590	30597	7	YHL035C	0.049635	0.018328	TAATTAGA
8	215	31955	31978	23	YHL035C	0.0209894	0.0067373	TCGAAGGAGACGTATGGTCGTCT
8	236	35502	35601	99	YHL033C	0.0485755	0.0440427	ACACCCATCTTCTTACACAAAGCTGGCAAAAAGACAACCAATTCAATTGGGTCGACATCGTTAGCAATCAAAACCAACTTAGCCTTCTTGTTTTCGATC
8	241	36050	36071	21		0.0005448	0.0201402	TAATAGAGGGTAAGCAATGTA
8	242	36086	36163	77		0.0005448	0.0201402	TAGTAATTGATAGATACAAATTCCTCGCCTTTATAAACAATTTAGCGTCTTTTTTTTTTTGCGTTGGTTTTTCCAAT
8	294	47058	47157	99	YHL029C	0.0247151	0.0030832	TATTCCTTATAAAGATATGATAACGTGTGAGAAATGTACGGAGAATTGTGCAAGCTGGTATTTGTGTTGATGCTCAAGTTGTGCATGCCCGATGTTATA
8	366	61386	61512	126	YHL023C	0.0485755	0.0440427	TCCTGGAAGTTTTCCTCTTCAAAAAAAATTTCATTCATAGAGATTTTACCATCCTGCAACATTGCCGAAACTTCCATGTCTTCTTCTTCAACATCGTACTGGGTATGGGAATTTCGTTGGCTCGTC
8	367	61545	61620	75	YHL023C	0.0485755	0.0440427	TGGTAATGATGAGGTGATTGGCCAGGAGTGTCGTTCAGGCTACTATTACGAAGTTCTTGGTTATGCTCTCCTGTA
8	405	68851	68902	51	YHL019C	0.0485755	0.0440427	GCGGCTTCTTTACCGGTATCATTCTTGTTCCTTAGTGTCTCCTTGACAGTT
8	415	71984	72008	24		0.0205284	0.0085529	TTTAAAAATTATTAATGAGGTTGA
8	842	152459	152571	112	YHR023W	0.0485755	0.0440427	CGCATATCGAGTGGTACCTTTTAGAGAAATCAAGAATTGTTCATCAAAATTCGAAAGAAAGAAATTATCATATATTTTACCAACTATTATCCGGTTTAGACGATTCTGAGTT
8	950	177362	177546	184	YHR034C	0.049635	0.0029516	TCATTATTATCATCGCCATCGTCATTCCTTCCTCTCAATATACTCATCGGGTCTCCGGCCTCCTCTTCTATGATTTTATGCATTTTTGCCTTGTAATCTTGATGTAACTCATCATTCAATACCTCTAG... <Preview truncated at 128 characters>
8	1013	192152	192428	276	YHR042W	0.049635	0.0401683	TCATGATCGGTCCAGGTACCGGTGTTGCCCCATTCCGTGGGTTTATCAGAGAGCGTGTCGCGTTCCTCGAATCACAAAAGAAGGGCGGTAACAACGTTTCGCTAGGTAAGCATATACTGTTTTATGGA... <Preview truncated at 128 characters>
8	1061	200948	201086	138	YHR047C	0.049635	0.0029516	CCCTGTGACTTTATCCGTATACTTAGCCCTGTAAAATCCCGCCATCTGATCATTTAGAATACCGGAAAAGATAATTTCTAACTTCGCAGAAGGTCCTAGGTTTTCAAAAGTTCCATTAGGAAAGACAA... <Prev
8	1067	202138	202730	592		0.0307797	0.0307797	ATGGCTGGGTTCTACAAAAACACAAATATCCGGCTAGCAATGATCACTGAGCAAATTAAAGCGTTAACTCACTCATTATTGTAGCTTATGCGTTTCTCCTCCTCTCTTTTTTTCCTCGAACCGGAGTG... <Preview truncated at 128 characters>
8	1163	228883	229001	118	YHR065C	0.0162245	0.0258322	GTAGCATCTTCTTCAGAATCGGACTCTGAACCACCTTCCTTTTCTGCTTCTATAAGCTTCTTTTGATTTTCCAAAGCTTTTGCTCTAATCTTTTCTGCTAAAGAAGTTAATTCATCGT
8	1187	233558	233568	10		0.0110034	0.0012699	ACAGCGGCTT
8	1288	264711	264812	101	YHR080C	0.0264335	0.0422649	TAGAATCAGATATGTTATTGCTATTATCGTAAAGATCGTCATCATCATCTCCATAATCATCGTAATCATCATCGTAATCGTCATTTTCATCATCACTGATA
8	1292	265603	265680	77	YHR080C	0.0485755	0.0440427	GGTGTTTTGTTTATCTGCCATTGCGCTAATCATTGATTTGGCTCTTCTTCTAGGCTTGACTCCATCTGTTGTAGAGG
8	1317	276189	276356	167	YHR084W	0.049635	0.018328	TGAGGTAGATACCAATCGAAGGTCCGATAAAAACCTTCCAGATGCAACCTGATATAATATAATTTTTGAATTTATGATACAAGAATTAAAAATGCGGGCCAGAATTTAATATTAAACAATACTCAGAA... <Preview truncated at 128 characte
8	1439	319297	319399	102	YHR102W	0.0485755	0.0440427	ACTCTTCTGCCTCGGAACACCCATTGAATATTCTTGGCTCATCTGTTTCCGGCAATGTTTCCGGTATCGGTAACAACAATGTTGGCTCTAACAACAACAGCG
8	1465	327569	327722	153	YHR107C	0.049635	0.0312194	ACCATGTCCAGTGGGCCTGATGAAGTACAGAACGGCATGAACTCTCAAGTCAAATTTCTTAGTACGGTACGGTTGCTGCTCTTGACGCATATAAGAATCGTGTTGATCATCAATAAAATCCACCAATG... <Preview truncated a
8	1474	330663	330847	184	YHR109W	0.0042649	0.0224865	TTTCATGATATTTCAAACTATTCGTAGTCGTTATGAGATTCCCGAAAATATCCAATATTATTTAGAAAATGTTTTAATGAGCATTGAAGTAGAAACAGCCATGGATTCTATTGAAAACTTAGCTACTG... <Preview truncated at 128 characters>
8	1530	348332	348423	91	YHR119W	0.0485755	0.0440427	TTGCAGAATGCTATCAAAGATGAGGAAGATATGCTAATTTTAAAGCAGTTATTGAGCACATATACTCCTACCGTCACACCAGAAACAAGCG
8	1532	348465	348575	110	YHR119W	0.0456843	0.0112697	TTGAAGAAGAGAAGGCTTCCGATTGGCAAATAGAGCTTAATGGAACTTTATTTGATAGTGAACTACAACCAGGTAGCTCTTTTAAAGCTGAAGGGTTCAGGAAAATTGCG
8	1696	387115	387264	149	YHR143W-A	0.049635	0.0312194	CTTTAACATCTAAAATAGATTTTAGAATCAGAAAAGTGAAGAGTATTCCACATCATCGACTTATTCTACCAACATTTAATAAGAACGTACCCAAGAATAAAAGTCCACAAGTATAACAATGTCTCGCG... <Preview truncat
8	2036	468365	468422	57	YHR182W	0.0121288	0.0393372	CATAAAACATATGAAGAGAGAAAATGATTTGCTGATTAAAGACATCAAATTTTACAA
8	2042	469046	469124	78	YHR182W	0.0054461	0.0250416	ACTGGGTATAATACAAGAATATTCCCTGAGTTTTTACTCTAGCAAAGTTTCTCAGTTTGACCAGGAAAAATACTATTA
8	2050	470287	470445	158	YHR182W	0.0485755	0.0440427	CATTATCTACATTTTTCATCAACGAAAGAACTGTAGAAACTTTGCAAACGTTGATCGCAAACAGGATCACGACGGCAACTACTGCGACACTCACTGAACCGCCGACGATAATTATAAAGGATACAACG... <Preview truncated at 128
8	2051	470706	470872	166		0.049635	0.0401683	CGCGGTGCTTCGTCCTGGTGGTCCACGCGGCCTTGCGCTTTGGCCTTGGTGGGCTTCGAGGCTGTATTATATAAATGGGCCTGATGTTCGTTAAAAGCTGCAGTATTGTTCCTGAGCTTGTTTCTTTT... <Preview truncated at 128 charact
8	2058	473625	473685	60	YHR184W	0.0485755	0.0440427	CTTGAGGGAAAAAGTAATATCATCACAAAAATCGTTTGATGTTACAAAGAGGCACTATAA
8	2127	495923	496090	167	YHR197W	0.0013565	0.01049	GGTCGTCGATGATACTGCCATATTCAAGAAAAGGTCAGTAGAAGAAGTCATTGAAAGAGAGTCTACATCTTCACATAAGAAAGTGAAATTCGTTGAAGAAACAACCGTGGATAATGGCGAAGAATTGA... <Preview truncated at 128 characte
8	2129	496308	496339	31	YHR198C	0.0005448	0.0201402	TAAAAGTTTAGAGGAGTGTGATCAATTTGTC
8	2163	508481	508643	162	YHR204W	0.0485755	0.0440427	CGATGCAGTGGCAAGCTTGTATTCTCCCACTTATCTTTACAGAGTAGTAGCCATCAACGGACGCATATTGCCTCGCCATGGAAGTGTACAAATCAAGAAACATAGTCCTGTGCTCACTTCCAATGGCA... <Preview truncated at 128 cha
8	2235	540721	540764	43	YHR213W-A	0.0485755	0.0440427	GAGCGACATTGCGCGTTTCCTTAGAAAACGCTGGAAAGATATT
8	2236	540767	540783	16	YHR213W-A	0.0485755	0.0440427	TAACGAGACGGAGTAA
8	2237	540802	540817	15	YHR213W-B	0.0485755	0.0440427	GTTGATTGATTTTTG
8	2239	540840	540894	54	YHR213W-B	0.049635	0.018328	ACGGAAGAGAGCGAGCGCCTTCTTTCACAGGGACTTTTGTCAGCCACGTCTCCG
8	2271	551372	551379	7	YHR214C-E	0.0485755	0.0440427	AAACCTAG
8	2274	551409	551415	6	YHR214C-E	0.0485755	0.0440427	GTATTAA
8	2284	551544	551552	8		0.0485755	0.0440427	CTCTTTCTC
8	2289	551611	551653	42		0.0485755	0.0440427	AAGTTTTAATGACAGAGATAACCTTGATAAGCTTTTTCTTAT
8	2292	551678	551696	18		0.0485755	0.0440427	TACCACGTTTTCGCATAA
8	2302	552845	552871	26	YHR215W	0.0485755	0.0243275	GAATCTGACTTCAAGTGATGCAAACA
8	2305	552983	553010	27	YHR215W	0.0485755	0.0440427	TTATTATCAAACGGGACCAGGCTATGA
9	260	36735	36834	99		0.0485755	0.0440427	GCTCCCCCAGCAAAGCTCAAAAAAGTACGTCATTTAGAATAGTTTGTGAGCAAATTACCAGTCGGTATGCTACGTTAGAAAGGCCCACAGTATTCTTCT
9	261	36855	37068	213	YIL163C	0.0036381	0.0033649	AACTCGATCCATTATGAGGGCTTCCATTATTCCCCGCATTTTTATTACTCTGAACAGGAATAAAAAGAAAAAACCCAGTTTAGGAAATTATCCGGGGGCGAAGAAATACGCGTAGCGTTAATCGACCC... <Preview truncated at 128 characters>
9	274	37675	37681	6	YIL162W	0.0485755	0.0440427	CGATTCA
9	475	73658	73686	28		0.0485755	0.0440427	GCTTTTGTTCGTGCTGTTTTCGATGAAC
9	499	77437	77500	63		0.049635	0.0401683	GTAACATTTACCCGGATATCTGTTCAGCCAACATTATAAAAAAGATGGGCGCTTAATTTCCAC
9	756	144902	145029	127	YIL115C	0.0485755	0.0440427	ATAGAATTTCAGCCTCTGGTATTCTCCAAGTATACAGATTATTGATAGACCGCACTGTACGCTTCACCAAAGGGATGCTCGATTGATCAGTAAAAAAAGTATCCATATTCCGGATGTTTTCCATCAG
9	786	150936	151305	369	YIL113W	0.049635	0.0312194	ACACGCAGCTACGACTAAGCGAGAGAAGATACTGATACATTGCCAATGTGGGCTGTCGAGATCCGCAACGCTGATTATTGCATATATAATGAAATATCATAACTTGAGTCTGAGGCACTCATATGATC... <Preview truncated at 128 characters>
9	814	157616	157805	189	YIL109C	0.0196776	0.0059565	TTGATTGAATTCAGAATTTTCAACAACAGGTATTTCCTGTTTGCCAATTGGAATGTCAAAGATATCCTGTGTTCCAAACACATCGAATACTAGCGCTGGTACAGCGTCACCACCCATCCACAAAAACA... <Preview truncated at 128 characters>
9	1163	254309	254314	5		0.0345788	0.0250227	TACCAA
9	1212	263187	263289	102	YIL048W	0.0022776	0.0062478	AGGATGACGAACTTACATATCAAGCGGCATCACCTGATGAAATTGCTATTGTTAAATTTACCGAGTCGGTTGGCTTATCTCTTTTCAAAAGAGATCGCCATT
9	1588	376891	377034	143	YIR010W	0.0485755	0.0283559	GTTGTCGGATACAGAAGAGCCAGACCTTGCGATTGCAGATGTTGAGACAAAGTTAGAAACAAAAGTCGATGAGCTAAGGTACCAGTCGCATATATTAAACTCGCACTCACTAGCCTTAAACGAAATAA... <Preview t
9	1589	377036	377236	200	YIR010W	0.0485755	0.0283559	AAATTGAACATAGAAACAATGAGAAAGATCTCAAGCGAAACGGACGATGACCACTCACAAGTGATTAATCCTCAACAGCTGTTGAAGGGATTAAGTTTATCTTTCAGTAAAAAACTGGATTTATGAAA... <Preview truncated at 128 characters>
9	1892	428122	428186	64		0.049718	0.0008219	GGATGCCAAAGAAAAGGATAATGGCAGCCATAGAGCCTTTGTCGCCCCTATACCGTTCGTGCAC
9	1894	428221	428244	23		0.049718	0.0008219	AATAGACTCAATGAAGGCCGTTA
9	1942	432719	432855	136		0.0054461	0.0406371	GACATATGACGCTCGTATGGTATGTTAAAAACAACATAGAGGATAGTAGGTCGGGGTTTATTGTAGAAAGGACATAAATAGTTGACGTGGTAAATTTTCATCAACTAAAGCCACATCTATTTTGCCAA... <Pr
9	1943	432976	432979	3		0.0051128	0.0065852	GTAT
9	1958	433871	433923	52		0.049635	0.0312194	TTTTATTCCTTTCTTTCCTGTTAAGCTTATATCAGCACTAAAAAACAAAACA
10	12	12025	12106	81	YJL222W	0.0485755	0.0440427	CGGCACGCTGTGACTTTATTAAATCTAGTGAGGATTCTGATCTGGGCGGTAATGATGCTTCGATACTCTGTCTTTTCCGAA
10	13	12127	12293	166	YJL222W	0.0485755	0.0440427	CAGGCTCAACTATTGACAAGTCTGAATTGATTTTAAGTGCCGATGGAGGTGAAACATTCAAAGAATTAGTCCAGTTCAAAGATAAGGTTGTTAGTCGATACGAGATACTTAAGCATCATGTGATCGTT... <Preview truncated at 128 charact
10	14	12294	12337	43	YJL222W	0.049635	0.018328	AACATTTGGATATCCAATGATGTATCCACTTTTCAAGTGGCTC
10	308	52127	52186	59	YJL204C	0.0485755	0.0440427	AAATTTGCGCCTGCGTTTACTGAGTCGTTTAATTCAGTATCAAACTTTTTTATAAATGT
10	327	55542	55566	24	YJL201W	0.0485755	0.0440427	ATACAGTGAACTAGGCTGCTTAAC
10	367	61925	61976	51	YJL198W	0.0468506	0.0473221	CTGACGAGTTGACACCAAAGGAAACAGAATATAATGCAAATAAGCTGGTAG
10	368	61994	62055	61	YJL198W	0.0473221	0.0468506	ACTACAGATGGCCACTACCCAGACCGATAAACTTAAAATTCACTAGTATAAACAACGTTGC
10	369	62064	62225	161	YJL198W	0.0468506	0.0473221	ATTATTTTTCACCAAGAAAGCATACAAGATTTACTTTATTATTCTAGTCACTGGACTCTTGTTAGGAATAAAGACCTTCAACGACGCTGCTCAGCACCGCTGCATGGCCCTTGTCGAGTGTGTCGCCT... <Preview truncated at 128 ch
10	414	72039	72099	60	YJL193W	0.0039753	0.0242001	CCGTGTTCACGTACAGATCTCAAACAGATGAATCTCAAAGTAATTCTGGATTCTCACGGC
10	422	74422	74520	98	YJL191W	0.0485755	0.0440427	TATCACTGCCGTTCACGTTAAGATCAGAGCTACTGGTGGTACCAGAACCAAGACCCCAGGACCAGGTGGTCAAGCCGCTTTGAGAGCTTTGGCCAGAT
10	430	75368	75466	98		0.0327931	0.0042426	TACAATTTAAGAATTGAATAGTCGATTAAGATTATTTAGATTGAAATTGACTAACTGCAAACCCATATTCAAGAATTATTTCACATCTTCCAGCGAGT
10	448	78221	78257	36	YJL187C	0.0327931	0.0042426	GATGACTTGATATTATGATTGGAGGTGGGAAATTCT
10	524	90855	90897	42	YJL177W	0.0036381	0.0250416	GTTTCTTTCAAGAACACCAGGGAAACTGCTCAAGCCATTAAT
10	527	91319	91363	44	YJL177W	0.0008219	0.049718	TAGCATAGTGTTTTCTAATCTTATTTTTTCTTACACTACGACTT
10	536	93179	93386	207	YJL176C	0.0117094	0.0065718	CTCTCCGAATCACTAGTGTTCATCATTTTTTTAAGCTTTGCCATATCCGGCAGTTGTACAGATGGTTTGTAACTTTCGAATGGGAATAGTCCTCTGGGGGCATCATGCCTTGTGGAATATTGAGACGT... <Preview truncated at 128 characters>
10	710	127726	127852	126	YJL156C	0.0005684	0.0473221	TGGGGGGGAAAACTGAAATTTAGTTGGGGCTATTGTATCGATAGTTGCTGCGGTATGAGACGGAATACTGCCTACTGCTGATGCAGCTTTTTTAATGTAATCTTTCACACAATACATGTGTACATC
10	711	127875	128120	245	YJL156C	0.049635	0.018328	TTATCATTTCATAGTGTTCATGTTGCAAGTTGGGTAAGCCAAACATTATTGTAAGAATTGAACTCTTTGGGGTTATACCTCTAAGTATAGGTGCTATAAAAGCACCTTCCTGGTCAGAGATTATTGAA... <Preview truncated at 128 characters>
10	727	130260	130402	142	YJL155C	0.0339609	0.0294532	CATCGGTTGAATATTATTCTTTTCACATATATCTTTAAGCCATTTCCTTCTTTTACGTGTACTATTAGTAGCATCGAAAACTGCCACAGATCCGTCTTCTTTAGTAAAAAAATTAACAATATCTTTTA... <Preview
10	755	135985	136025	40		0.0036381	0.0033649	GGATAAAACTAACATTAGGAACCCGACAACAGAACAAGCC
10	756	136042	136072	30		0.0051128	0.0065852	GCTCCAATTTATATACGTCTCAAATTAACA
10	757	136139	136143	4		0.0051128	0.0012466	AGAAG
10	766	137185	137364	179	YJL150W	0.000923	0.0060835	TTTCCCTCTCAAAATGCACCTGTTCACCAGAGTATTCTTTCTCATTGCAAGTATTACCCTACTTTATCGTCCCACACAAAGAGGAATATATATAGATTATAAGCGAATTGTAGATTTCGATGGAGATC... <Preview truncated at 128 characters>
10	767	137478	137519	41	YJL149W	0.0006875	0.0176729	ATTAACATAAATTTCGCCGCCAAGAGCAAAAACTACGTGTT
10	768	137708	137837	129	YJL149W	0.0005684	0.0473221	GACCCTACTGAACTTGCCGTCTTCGTTGAAAGAAGAGGAGTCCCGCGATATCGCCAACTGCAAATTGAAAAAACTTATAGAAACACTGCAAAATAATATTCACATTACTGAAGTCATCCAGTGGATAA.
10	924	167549	167736	187	YJL130C	0.0051128	0.0029516	GTAGGGGCAAAAACAATGCTGTCACTTTGCTAGCAGATTGCGTAACACTATGAGCATTGTGTGCTGTACCAGCAATAGTGAAAGAAAAGTCAGTGTAAGATGAATCTTGGGAAACAGAGTTTGCGGCC... <Preview truncated at 128 characters>
10	949	175661	175999	338	YJL129C	0.0403269	0.0187012	TCAGAATGTGGTTCAGACTGCTGTACTCGTTCATCTTCATCGCCGCTTTCGTTGTCAGCAAAGTATTCTTCGTTGTTATCGCCGTCGTTGTCATCGTCATCATCATCATCATCCATATCAGTAATAGG... <Preview truncated at 128 characters>
10	1054	205942	206046	104	YJL112W	0.0091658	0.018328	AAACTAAAAAAATAAGCTCCTCTTATTCTCCTAGTGCATTAAAAAGTTTTTCTCAAACTCTTGTAAATAGTTTAGAGTTTTTAAATATTCAGAAAAATTCTACG
10	1072	211001	211103	102	YJL110C	0.0240433	0.0442699	AGTTGTCCAGATTATGTGCATGATTTGTATTACTTTTCCTATTTCGAGACTTTATTACATCAGTTTTCAAACTAATTGGCCTGGGTTTCCCATGAAGCTTTA
10	1074	211315	211339	24	YJL110C	0.0468506	0.0231354	GCAGTAGATGTGGAAAAAGACTTG
10	1126	223985	224213	228		0.0107681	0.0311428	GGCATCGTTAAAACATATTACCCCCAAAATTTCTTCTCTAAACGATGTGCTTGGCCTTTGTTTTGGTTTTTGATGTCGGTCGTTTGAGGCCCCTTGCGGAAAATCGAGATCGCCGAATGGCACGCGAG... <Preview truncated at 128 characters>
10	1153	231391	231413	22	YJL102W	0.000923	0.0060835	TTATCGACCGCAAGAAGTCCAC
10	1167	234039	234120	81		0.0485755	0.0440427	ATTCTATAAATTGAAGAGAAAAATTAAATGGCCAATATTCTACGTGCTTGTTATTAGAAACTCGCAACAATTGTTCTGCAA
10	1203	241105	241266	161	YJL099W	0.0124425	0.0002784	CATTATCGATGAAAACGGTCATATACCGATGGAATCCCGAAAGAAAAGGTTTTGTGAAGGGTGGCTAGATGATTTATTTTTAGATTTATATCAAGACTTGAAATTGAGCAAGATTAGCCTAAGCAATA... <Preview truncated at 128 ch
10	1314	265363	265417	54		0.0036381	0.0033649	GATTACGTTATGTGACTAAAGTAGAAAGGTGAATAAATATAAGTAACGAAACAA
10	1425	293863	293980	117	YJL078C	0.0051128	0.027425	TGTAGCGCTCTGAACTTGTTATGCTCGTTCAGCACATCGCTCTCGAAGTTTGGAAACGTGGTTTGTGCCTTGACGGCTACTAGGCATCCTAGCAGAACTGATATTGGAAACTCCAGC
10	1480	304555	304654	99	YJL073W	0.049635	0.018328	CAGTTCAAAAAGCAATTATATGACCAGATAAACAAATTTTTCCAAGATAACGGCCTCTCAGAGTCGACCAATCCATACGTGATGAAGAACTTCCGATTA
10	1543	320441	320681	240	YJL061W	0.049635	0.018328	AGTGGTTTTGAAAGAGGATGACACTATCACGATGTTTGACATCCTTAATTCGCAAGAAAAGCCTATCGTTTTGAACAAACCGAACAACTCCTTTGGTTTAGATGCACGTGTTAACGACATCACAGATT... <Preview truncated at 128 characters>
10	1648	342573	342630	57	YJL050W	0.0485755	0.0283559	CCTACAGATAGTAATGGAGAAAAAAATGCTGATACAAACGTAGGAGATACTCCAGAT
10	1831	390462	390653	191	YJL029C	0.0485755	0.0440427	CCCTGTGAGAGTAATTCATTGCATTGTATGTAACTGTCTGTCAATATCTTTAAATTTTGGAAAAGAGTCAAAGAGTGGGTGAGGTTTTTCTTGGCAATGTCCAGGTACGAGATACCTTCTGTCAGATT... <Preview truncated at 128 characters>
10	1852	395087	395165	78	YJL025W	0.0485755	0.0283559	CCCTAGAGTTTTTGAAGTGGATGGAAAAGCAATTTTTGCCCACACAAACAAAATCTTTGCATAATGAGAATGGTTCGA
10	1901	404982	405142	160		0.0485755	0.0440427	CCCCAGAAAATCGCGCAGATTGACGGCACTCCCTTTAAATCATAGAGTTAATCAGCTACTCACCACTCTCTTTCGGTACTGGCGTTATTCTGAATTCCAACCTTGAACACAGCCACACGGCATTCAGA... <Preview truncated at 128 c
10	2004	442806	443114	308	YJR004C	0.049635	0.0401683	CTGTCCATTTAACTATGGTTGAAGAAAAAAAGAGCCAGGATGAAAATTATGAACAATAATTTCGTATATTTCGACTCAATGTACTAACTGTACAGTACCCGTTTTAGAATAGCAGGTACGACAAAAGC... <Preview truncated at 128 characters>
10	2056	457904	458370	466		0.0224723	0.0145183	AAAAAAAAAAAAAAAAAAAAATTGCACTCTTATTCAGTCATCAATTACAAAACCTAGAGATAGCGATGGTGCATATTCAATAAAAAACTCCTTATACTGTCGAGAAAGCTTATTATTGGTACTTCTCG... <Preview truncated at 128 characters>
10	2078	463554	463634	80	YJR015W	0.0100835	0.0336277	ACTAACTAACAATGCAAGGTATATCGCTGCAGCAGGTAAATATAACTACGAATACTATGACCACAGACCATTCACAGACC
10	2146	497248	497582	334	YJR035W	0.0483805	0.0400389	GTTAAGGGCGATGCAATAAAAGTGGAAGAAAAAAAAAGAAGGGAAGAGGTTTGATAATATATATATATATATATATATAACATTGCTCAGAGAAACATACATCAGTGATGGAAGATAAAGAGCAGCAA... <Preview truncated at 128 characters>
10	2188	509346	509479	133	YJR040W	0.0485755	0.0107735	TCATACCCCTTATGATTGTAGTGGCAATAACAAGGATAATTTTAAGCACGTCTGGTATTTCTGGCGGTATTGCTGATCAAATGATCATGGTTAATGGATTCCCATATTTGGAAGACGAGCAAGACGAG...
10	2201	512172	512313	141	YJR041C	0.049635	0.018328	TCTCTCAATTTGAAGCAATAAAAGAACAGTTCTTCAACATCAGCCGATGTAGTATCAAAAATATTAGAAGATAACACGTAATCGATTTTTTCTAGTTCCTCTGCAGGGACAATATCATCGTAGACTTC... <Preview
10	2318	539353	539434	81		0.049635	0.0040979	AGTACTTGTTGAAAGGGTCGGGTTGCTTTTAGGTTTTTTCTTCTCGTTAAGGATTTCCCACTTGTCTGGCAAGGCGTCAAG
10	2461	576451	576487	36	YJR076C	0.049635	0.018328	AAGTGTCTACAACTTGCTGACCGCACAAAGTATTTA
10	2472	579105	579480	375	YJR078W	0.0051128	0.0065852	TGAGACGATCTTGGGCGACGTCAGGGAGCTCAGAAGAGCATATTCCATTTTGGGGTTTATGGCGCACGCTTATATTTGGGCCAGCGGAACTCCCCGGGATGTATTACCGGAGTGTATTGCAAGGCCAC... <Preview truncated at 128 characters>
10	2583	606742	606773	31		0.049635	0.0312194	AATCCTGGCGCCCCCTCCTGCGGGCACGCAT
10	2584	606781	606784	3		0.049635	0.0312194	GATC
10	2590	607258	607270	12		0.049635	0.0312194	CTGTTCGCCGAT
10	2610	609193	609362	169		0.0485755	0.0283559	CGGAGAAATGGACGTTGGCGAATGAGCCATGAATTATTAACCGCCCATGTCTACCAGATACCACATCGTATGACAGTACCAGCCTAGTCCCGGTAAACCGCAAACGGACCTTAATTGTGACGAAGGGC... <Preview truncated at 128 characters
10	2749	645492	645553	61	YJR119C	0.0485755	0.0283559	CACTAAGCTCCAAAACATCTCTTCCAACTCATCTATAGACAGTTTTCGTGCTGGTAATAAC
10	2781	651438	651448	10		0.0485755	0.0440427	ATTATTCTTA
10	2884	677955	678458	503	YJR136C	0.0032478	0.0459335	TATAACGACTGTATCGTTGGGAAAACGACCCGCCATATGGCTATTGTTTCATCAGCATTGTATGAGGGAGGGAGAAAATAGCACATATTGATTAGCGTCTTTTCGAACAGTGGAAATAAACCAGTACT... <Preview truncated at 128 characters>
10	2886	678659	678754	95	YJR136C	0.0036381	0.0033649	AAGACTCGAATCATTCAATTCATCGATGATATCAGTTACGGCCGTCATTCTTTTCAATATTTTGTTATATGATTTTATTCTTCACCTCGTTTTCA
11	4	895	904	9		0.0485755	0.0329449	CGTACTTACA
11	5	905	912	7		0.0485755	0.0329449	CAGACCAT
11	132	14494	14550	56	YKL219W	0.0042426	0.0327931	GTCAGAAGTTGTAACTCCAATAACAAACCCCTCATACCGTCCTCAAATTGGCATAT
11	160	18976	19020	44		0.0485755	0.0440427	CTATCTCGTTGCTTAAGTAGAATGAAAGCATAGCAGCCCAAAAG
11	237	35590	35609	19	YKL212W	0.0459335	0.0326433	AAATTGTTAATTGATCACC
11	324	54582	54667	85	YKL204W	0.0485755	0.0283559	TAAGAAGGAAGAATCTTCACAACAAACACCTGGTATTCCTGTTGGACAGCCAAGCCTATCCAAAACCAGTATAGAACAAGTTAAC
11	334	56780	57067	287	YKL203C	0.049635	0.0401683	GCTCCCTAATTAATACATGGAACGTGTCACTATTCGGTACCCAACCCAGTAACCCAGACTTCGGAGATAATGGGATTGCTGGATATTGCTGGATATCTAGATGCCTTCTAAAGCACTCAGCGTCATTT... <Preview truncated at 128 characters>
11	347	61579	61788	209	YKL203C	0.049635	0.0312194	ACAAACTCCGTCAAGGAATATTGATGATGAATTAGTTGCAGCATTTTAAAACACTGAATCAAAATTTGGGCATCTGTAATATCGTCATTAGATTCACCAGTTTTTTTCATGAAACTTTGGTTTCTTGA... <Preview truncated at 128 characters>
11	474	83623	83676	53		0.0485755	0.0329449	TTTTTAAGGAAGGAACGCACACTCGCCCAGTTAGAGTGCTGATGATATATACA
11	1129	238307	238548	241	YKL106W	0.0485755	0.0329449	GACGCATATTTATTGAGGCTATGTCTCAATGTAAATAAATATCCAAATTGGAGTAACGGTATCTTTCTTTGTCAATCTTTTGCCAAGAACATGGGCCTTTATGGTGAACGAGTTGGTTCCTTAAGCGT... <Preview truncated at 128 characters>
11	1138	240472	240636	164	YKL105C	0.049635	0.0401683	TAAATACTTGGCCATGTTTGTTCCGGACTGACTAACTTCTGCATTTTCAGAATTTTGTTCCTTCTTTTTATTATCTTCTGTCTCGGTAGAATATTCTGAAGGGTGTTTTAATGAAGGCACGTCAGATA... <Preview truncated at 128 chara
11	1190	252610	252745	135	YKL101W	0.018328	0.0364843	AAGAGGTTTTCTTCCACGCGTGGTAGTCGTGATAGTAATGCATTAGGCATTTCTCAAAGTTTACAGTCAATGTTCAAAGATTTGGAGGAAGATCAAGATGGGCATACTTCTCAAGCTGATATTCTTGA... <P
11	1192	252994	253007	13	YKL101W	0.00729	0.0042426	AAAGTTACGAAGG
11	1234	263998	264018	20	YKL094W	0.0485755	0.0440427	ACTTTATGCAACGTGGTGCC
11	1297	279963	280182	219	YKL085W	0.0485755	0.0440427	GGCATCGAATTCTTTGCATCTCCGGTCACTTTGGGCCCAGATGGTATTGAAAAGATCCATCCAATAGGTGAGTTATCTTCAGAAGAAGAAGAAATGCTACAAAAATGTAAAGAAACCTTGAAGAAGAA... <Preview truncated at 128 characters>
11	1298	280224	280393	169		0.0386994	0.0070063	CATCTTTTTTATTTAATTCTTTGTTATATTTAGCCAATTGAAAGGAAGGAAACTGCCAAAAATCAACTAGAGAAAAATTCATGCTATTCGTTGCTCCTACACCTTTTTTTCTTCCGTAGACGAGGAAA... <Preview truncated at 128 characters
11	1479	318810	318904	94	YKL064W	0.049635	0.0312194	CGGCCGTTTAAGGCCAAAAAGAATTGCGCCATGGCATTTGATTCAACGTCCAATGGTCCTTGGGTCCAATTCAACCAAGGACTCAAAATCAAGA
11	1536	333200	333253	53	YKL057C	0.0290562	0.0231584	TAATCTTGTATTAAAGTAAATGAAGTTAAATCCCAAATTTTCAAGTGGCAATT
11	1597	348044	348346	302	YKL048C	0.0485755	0.0440427	TGTGGTAGGTTTCGAATTCATTTTCCCCGAAAAATGGCAGCTCGTTGTACAGTAAGCAGTATAGTGTCACTCCCAATGACCAAATATCCAACTTAAAGCCATCCGTCACAAAATCTCTTTTGGAATTG... <Preview truncated at 128 characters>
11	1703	367197	367341	144	YKL038W	0.0363458	0.0101753	AGGATTTCCGATCATACCTTTAAACAAAACGACCTTGACCAGTGACTTATTGTTAGTTAACACACAGCCAATTTCCAATATACACGAAGTCAATTCATATGTTATTTTGTGGTTTAGAAATTCATTGG... <Preview tr
11	1709	367836	367887	51	YKL038W	0.0062478	0.0028717	TGAAAGTGCTGGGCATATGAATCCATCCAATTCACCAAATTCCATGGACGA
11	1731	374050	374081	31	YKL034W	0.0485755	0.0440427	GGATGAATTATAAGTTACAATGTCCTGTGTG
11	1774	385682	385796	114	YKL028W	0.0137773	0.0352928	TTGGCAGCATGATTGCTCGTCCTAATCGAGCCAAAGATAGAAAACTACTGGAAGCAGCTGCTGCAGTGAGTAGAGTATGGATAGACCTATAGATGATATTGTGAAAAATCTTTT
11	1905	423188	423450	262	YKL010C	0.0485755	0.0440427	ATCAGCTTCGGTACTGGAAGATGTAAGGTTTGGGATTAATGAATTCAAAAAACGCATTCTTACCATTCTGTGTCTCAAAAACTCATTAAGTGAGGTAAAAGAAGCTATGCAATGGACCGAAACGATAG... <Preview truncated at 128 characters>
11	2037	465670	465933	263	YKR014C	0.049635	0.0401683	AGGCGTTTCTTGACATAAATCCACTTTGTTTCCCAGTAAATAAATAACCAAGTCGTCGTCGCCTACCTTATTTTTCAGCTCATCAACCCAGTTCCTTGCCTTTTGTAGTGAATCTTCCTGCGTAATGT... <Preview truncated at 128 characters>
11	2244	513154	513200	46	YKR038C	0.0036381	0.0033649	GACCATTTTGCTCCCGACTGCATTAGGGAACGCTTGGGAATTCCCT
11	2249	513926	514269	343		0.0485755	0.0440427	GTAATCAAAAAATACCTCGTCGAATATCTTCGACAAATCTGTCGCTTGGTTTATGTTTGACCTGATGTATATAAAATCATCACTACCCAATTTAGAGAACACATTGCGTTGCCCGGCCGGCAAAAAAT... <Preview truncated at 128 characters>
11	2252	514562	514648	86		0.0485755	0.0440427	ATTATTTATTTTTTTTTATACCATTTCCTTTTGATAAGGGGTCGTTGGTGCCGTGCCGCTATCAGGCAGCCTCACTAATCTACCCA
11	2268	518802	518814	12	YKR041W	0.0485755	0.0440427	CCTTGATGGATG
11	2773	650325	650513	188		0.0485755	0.0440427	CTGCCCGGCGTTATTATCACAACAATTCGTTCTACCAAAAAACTGTGATCTTTACTAAAAGACCTTTTTTTTTTCAGACAATTTTGCTTAACGCAGTAAAATGTAGTAAAGACGAACTTTCGGATAAA... <Preview truncated at 128 characters>
11	2777	651386	651457	71		0.049635	0.0040979	AGGCATTCTTTGGTACCGATTTTCTGAATTGTCACCAGCAAAGCCTCATTTATTTGAAATCATGAAACTTG
12	26	15298	15466	168	YLL063C	0.0485755	0.0243275	CAGAAAATTCAACATAAGCCCAAGTAGAGTTCGAAGAACAAGACTGTTCCTTTTCCTCTCCACTTGTATTTCTAGAGGTTTCCACTATTTCATGAACTAGCGTGGTGTCGGGTTCCCAAGTTTCATCA... <Preview truncated at 128 character
12	27	15467	15487	20	YLL063C	0.049635	0.0029516	CAGTTCTTCATCAGAGAAAG
12	112	27242	27318	76		0.0485755	0.0283559	TATATACTAATATAGCACCTTTCCAAGGGCCAAGAGCTCGTCCAATGAGACGCATGAGTTGGGTATTTTAAGCTGC
12	152	35463	35480	17		0.0388003	0.0045662	GCGTTATGCCAAAAAAG
12	288	72501	72519	18	YLL034C	0.0140271	0.049718	GTGCAACGACATCATCCA
12	289	72627	72755	128	YLL034C	0.0149208	0.0149065	CCTCTTCTGTCTTAGGATCATCAGTTTCTGTTATAGACTCGGAAACAGATCCAGATTTGGACCACGTGCTAGTTATGCGTTTGTTCATCTCATTTGTGTCTCGCTCAATCATCATATTTTTCTTAGCT
12	329	80487	80499	12	YLL030C	0.0388003	0.0482502	AGAAAGGCGGTT
12	353	83891	84007	116		0.049635	0.018328	TTTAGTGCCAAAAAGAGTTAATGTGCGTAGTCGGATTTTAAACGACCATGCATGTACAGCCCCCTAGTGATTTATACTGATGCCTCATCAAGAAATTTTTTCATCCAGGGTCCCTG
12	354	84013	84146	133		0.0440441	0.0080664	GAACCTTTCCGCAAGAGTCACAAAAATCAATCTTATAACCAGGCACCAGTAGTACTGCCAAGCTTGGACTACATAGCCAACGTAAAGACAAGGAGTCTGATTTAGTATTTCTTTTTTGCCAGCCAGTA...
12	355	84152	84319	167		0.049635	0.018328	GGATAGATTATTTTAAGAGCCGAGAATTCCTTATGCGGGCCCGGTCACAACGGATTATAGGTTCCGCCAGACCCCGTTGCTTTGGTTCCATGGAGCAGGAGCAGGATTTTCCGTGGAAAGAGAAGCAC... <Preview truncated at 128 characte
12	429	94211	94462	251		0.0485755	0.0440427	TAAAGATCACAAACTTCACGTAATTAGTAACGTGTAGACTACTAACCTTGAAAAAACGAACCCCTTTTCTGCCTAGCAACCGTTTAAGATATACCAAAAAAGGCAACTGTGATGACTTCTGAACGAGG... <Preview truncated at 128 characters>
12	493	106189	106426	237	YLL019C	0.0036381	0.0033649	TATCAATAATGTCTGTGGGGAAAGGGGTTCCATTGATTCGTTGCATCATAGCCATATGTTCTAGATTTTCATGAATGGGGTAAAGAGATTCGCCAATAACCAGTTCTACTAGGACACACGCGATGGAC... <Preview truncated at 128 characters>
12	648	143134	143420	286	YLL003W	0.0388003	0.0045662	AGAAGGCAGCAACAAAAAAATAAAGGTGGCCTATTAATCACAATCTATTGCCTATATGTGCTAGGTTATGGGCAAATTCGGCACGACAAATAAATCAACGGAGAATCTTCTGCGTGATAAATTCGTAC... <Preview truncated at 128 characters>
12	666	150619	150670	51		0.0084068	0.0484447	TTAAAGAGTACGTTATGCATCAAAAGAATATCAGTCATAATAAGCAGATAG
12	674	151169	151248	79		0.0172784	0.0008363	AGAAGAAATTCCACTCAGATTAAATATGAAGATTGTTAACGGCAAGACGCTAAAAGAAAAGGAAAGGAAGTAGATGATG
12	701	161155	161236	81	YLR005W	0.049635	0.0401683	GCTAATCCTTTCTACCCACCTGGCCAGATCATATCACCATCTGATGCCGTTAAAAACATTTGCAGAAGTACCTACAACAGA
12	713	164388	164576	188	YLR007W	0.0485755	0.0440427	GCGAATGGAGGTACATGAAGAGCAGGTCTCTGCACCTGTAACAGGGGATGCTACAGCAAAATATCTGCTGCAATATATCTTGTCAGCAAGAGGCATTTGCCATGAAAATGCTCTCATTCTAGCCCTAA... <Preview truncated at 128 characters>
12	736	169999	170341	342	YLR012C	0.0334266	0.0130006	TAGACATCTTTAACATATCAATCTTTAAAAGGTTTCTTCTTCTTCTGTAGCTCGGAATATAAGCATTCATATATGACCATGTTGTAACGCGATCGAACCAAGCAACTTCTTCTTGTGCAAATTTCCTA... <Preview truncated at 128 characters>
12	738	170369	170608	239		0.0250641	0.0379565	CCACCTCGAACATGGCCTTTTTATACGTTTTTACATTAAACATCCCCTTCATATTAGTTTGTTCTCGACTTAATTCTACTCATGCTTCTGACATTTTTTCATGCCAAGACCGGCCCTGAAAAAGGGTC... <Preview truncated at 128 characters>
12	828	198411	198485	74		0.0379737	0.0028018	AGTAAAAATTTCATTTTCCGTAATTATTCTTATCTTTGGGTGCTTTGTGGCAGCTACTGGAGTAATTGTGTATA
12	868	207526	207538	12	YLR032W	0.0143011	0.0005156	GGTCTTATTGGG
12	949	228964	229002	38	YLR040C	0.0485755	0.0440427	CATGGGCACCATTCTGTGATTGACTAGTTCTGGATGTT
12	1023	245138	245220	82	YLR049C	0.0485755	0.0243275	GGTGGTACGTACTCGTGCATGATATTATTAACCATGAGTTGTAGCTGTTTTGTTATATCCAAAGAATTTGGCTAACGTATCC
12	1024	245238	245314	76		0.049635	0.0240345	TATATATACGTGCAGCACAATATATATATATATATATATGTATGCGTGCGCTTGGTTATGGCTCAGTAAAGCGAAA
12	1051	249225	249540	315	YLR054C	0.049718	0.0140271	CTCGACCTTTTAATAGAAAACCTCCTGATGAAGTGTGGCACAGCAACCACTCCAAATTTTTCTAGAGGCTTTGTGGGCTTTGTTGAGCTTCTTTTGTCAATTCCAAGGCAAGAAAAGTCGTCTTCATC... <Preview truncated at 128 characters>
12	1064	251636	251698	62	YLR055C	0.0485755	0.0440427	CTCCCTGCATACACATGATCACCATCTACACCCCAACATGCGGACAAACACCACGGTGGGAC
12	1065	252442	252464	22	YLR055C	0.049635	0.0401683	AGAAAGTTTCCCCTCAAGCGTG
12	1068	252875	252909	34	YLR055C	0.0485755	0.0243275	TCCTGTTCATCGTCGTCCTCTCGTTCGTCCTCGT
12	1086	257141	257196	55	YLR057W	0.049635	0.018328	ATTCGAGTTGGACCCTTGCACTGATGAGACTAATGGGAATTGCGAGTTTAACGGC
12	1131	269216	269359	143	YLR067C	0.0379565	0.0498397	TATATACATCCATCAATGCAGAGATACTTTTTCCAGTGTGTTGGATATTATAATGTTCAGTCATAAGGTTGAATAATTCTTGAGCGATTAAATGGTTCGTAGTTTTGCAACACATTTGTATCAATAAA... <Preview t
12	1357	336976	337031	55	YLR097C	0.0003968	0.0392932	CAGGGTTGAAGTTCAGCATTTTCTTCAACAGATAAGTCATCTTTACCGGTTTCAT
12	1400	347912	348137	225	YLR105C	0.0143011	0.0005156	TCACTCCTGCTAAATTGACCAGTGCCAAAAAATCCATTATTCCAAAGATATAGCATTTGCTTGTCATCTTGAACCGTGATGTGAAGAGTGGTATCTCCTATAAAATCTACATGTACTTTATCGTTCAG... <Preview truncated at 128 characters>
12	1403	348562	348666	104		0.0485755	0.0440427	TCAACTAAGTCTAGACACACCTCCTGGTGTTATTTAGTCCGTTCTCTTAACAACCAAAGCCTACGAGCTCTCAAACAGCTCTTTTGTTTTAACTTCCTATAGAA
12	1500	375380	375383	3	YLR114C	0.0218967	0.0213091	CCAT
12	1501	375385	375389	4	YLR114C	0.0239379	0.007386	ATCAT
12	1502	375413	375573	160	YLR114C	0.049635	0.0029516	GTATCATCATCTTCATTGTCCTCACTATTTCCCACCTCTTCACTTTGTTGATCTGTCTCCGCATCAGGTTTATAATGTAAACCCAAGCCCATCATAGCTTTCTGTATCGCGTTCGATGTTTTACTTCT... <Preview truncated at 128 c
12	1503	375575	375725	150	YLR114C	0.0036381	0.0033649	TCATTAGCAGTATTCTTTGGTTTATTGAAATATTCCTTCCATGAATTCCATAAGTTGGCTGCTGGCTTGTCTGTATTCTTTCCAGGATTTACAGAAATTTGGGAAACAGACTTTTTTGACTCGATGCT... <Preview truncate
12	1523	381899	382114	215	YLR116W	0.0485755	0.0440427	TCGACGGAACCTCCTTTAAAATTTCCGGCTTCTTCACGTTATGCACCATCACCTTCACCTCCTGCGTCACATATTTCGAGGCAAGCTCAAAACGTGACGCCTACACCCCCTCCCGGCCTAACATCAAG... <Preview truncated at 128 characters>
12	1557	390303	390322	19		0.0051128	0.0029516	CCTATATAAATTCACAAAC
12	1558	390660	390694	34		0.0485755	0.0440427	AATATCGCGGTAGTGAAGATTTGTATGTATATTG
12	1567	391819	391862	43	YLR124W	0.0009675	0.0077645	TGGTGTAGTAAAGAGAAGAAAAAAAAATGCTCAGCGATTTACC
12	1568	391874	391912	38	YLR124W	0.0032639	0.0065852	ACCGAGATTCACTAGGAAACGGAGCTGTCCCTCGGAAT
12	1569	391918	391961	43	YLR124W	0.0006875	0.0176729	TCAACATATCATCCAATGTTAATGTAGAATGAGTTACCGTCTG
12	1570	391965	392013	48		0.0047236	0.0061943	TTTTGGGACGGTTTTTGCACTAAGAACAGACGAGTTTACGGTTATCCT
12	1583	392736	392757	21		0.0036381	0.0033649	TTTTAAGTTGAAGACCCTTTT
12	1584	392791	392898	107		0.0051128	0.0029516	TCGTTTCTTCTGCTTTACCGTTTTTTTTTGCCTTCTTTAGATATGTCTTTTATGCTTGAAAGGTCCGGCTTTAATGCATTCATCTAAACGTAGTATTCCTATTTTTG
12	1587	393096	393180	84		0.0036381	0.0033649	TGAACCATTAAAGACGCTAATCTTCGGATAGAGATCAGCTCCTTGATACTGTATAATCCCTATCCACTTGAATTCCTGTTGCAT
12	1588	393185	393236	51		0.0006875	0.0176729	TTCTATAGGCATCACCTACTGCATCACCTACTTGTATAATCCTCGAGCAGG
12	1589	393249	393270	21		0.0036381	0.0033649	CGTCAGTCCTTGCGATACACA
12	1590	393433	393487	54	YLR125W	0.0006875	0.0176729	CAACGTAGTAGTGGCTTTGGACATTGAAAAGAATAGTCTAGTCTGCCAAGCATG
12	1592	393619	393778	159	YLR125W	0.0047236	0.0061943	CCTCTATTGAATGAAACAGCGGCATGGCCAGATGGGGTGATTACCTCTGAAGAAGGATGTTCATCTTCAGGTGAGAAAGAGAATTCAGGCTTATGTTCAGAAGAAAGTTCAGAAGAAGATCCAGAAGA... <Preview truncated at 128
12	1594	394010	394086	76		0.0485755	0.0440427	TTTTCAAGCAGGCAAACAATGGGTTATTTGAATGGAGAAGTATGCTACTATTTCTGCATGTTGTGGATCTAAGGCG
12	1605	394606	394648	42		0.049635	0.0029516	TTGGAGTGATTTGATAAAGTTTCTGCAGAATTCTGGGAAATG
12	1607	394914	394967	53	YLR126C	0.049635	0.0029516	TATTGAATTCAGGGTGTCCTTGAAACGTCAGCACTCTGTTTTGCCTGTAAAAT
12	1616	397430	397466	36	YLR127C	0.0485755	0.0440427	TCAGGATAAGCCAAAACGCATATATCAAAGATTTCA
12	1621	397794	397871	77	YLR127C	0.0485755	0.0440427	TATTTTTGAACTTTATATTTCTATTCAACAGATAATGTCTTAAAGAATTAAGTTCAAGTGCCCAGTCGTTTACATTT
12	1623	398072	398076	4	YLR127C	0.0485755	0.0440427	TGACT
12	1624	398087	398192	105	YLR127C	0.0485755	0.0440427	ATGCTATATGGCGATGTGGTTGCGTTATTAGGGAAGAGAACCTTAATGATATTCTTAATACGAAGGCTTGGAGGACGTAGTTGATGGTTACTCTTGGCATCATTA
12	1685	412237	412445	208	YLR134W	0.0485755	0.0440427	AAACTACGAAACCCACAGAGTTGCTACCACTGGTGAATGGGAAAAGTTGACTCAAGACAAGGACTTCCAAGACAACTCTAAGATTAGAATGATTGAAGTTATGTTGCCAGTCTTTGATGCTCCACAAA... <Preview truncated at 128 characters>
12	1719	420323	420368	45	YLR138W	0.049635	0.0029516	CGATAATTACAATAACACACCAAGTTTTGAGTCGTCTGAAAGATC
12	1770	432875	433043	168	YLR146C	0.049635	0.018328	TGTATTTGAGGATTATAGTACTTCAGCTTCCCTTGTTCTTGCTCAGATATCTTTCTTTGCGGAATGTTCAACGGTATATTGGCGTTATTACTGCAAACAATTAAACCTAATTGGCCAGATGTATAGGT... <Preview truncated at 128 character
12	1773	433421	433568	147	YLR146C	0.0013565	0.0473221	ACACCTCCGTCCCCACCGCCAATGATAAGTACACGCTTGGGATTAGAATGCGCAAACATGGCAATGTGGGTGATCATCTCTTGATAGGCAAACTCATCAAATTCCGTACATTGGACAATACCATCGAG... <Preview trunc
12	1854	459476	459618	142		0.0485755	0.0440427	ACAAATCACCTTTTTCATCGTATGCACCTTATTCTCCACATCACAATGCACTATTGCTTTTGCTTTTTCACCTGTCATATCCTATTGCTATTAGATGAAATATAATAAAAATTGTCCTCCACCCATAA... <Preview
12	1952	509810	509842	32	YLR176C	0.0485755	0.0440427	AGGAGATGGTTTATGGGAGCCGGGACCACTAC
12	1953	509984	510192	208	YLR176C	0.0485755	0.0440427	TGGTTGGCTGCTGTACTTGGGTGCGTTTAAACTGTACCGATTACTGTTTACCGAAGATCCGTTACTTGGACCGTTGCTATTGTCGTTCGAGCCCCGACTAGTAGGTTCAATGTTATTATCACCGGACA... <Preview truncated at 128 characters>
12	1984	517839	518076	237	YLR182W	0.049635	0.018328	AAAAAACAACAAAAAACACGATTGAGAAACATCAATATGAACTAAGCAATAGCTAAAAAAAAAAGAATAATAAAGGGGAACACAGTATAATTCTCGAGAGGATGGCGTTGGAAGAAGTGGTACGATAC... <Preview truncated at 128 characters>
12	2015	527407	527509	102	YLR187W	0.0485755	0.0440427	CTGGTGATCAAATAAACAAACCTCAACAATCTCAACCACTTCATGTGAAAGGACCACAAACTTCGTCATTTGGTTACAGAAATTCTTCAGCCAATAGCTCGC
12	2070	537996	538123	127	YLR191W	0.0143011	0.0005156	AGTTTAATGATAGTGGTACCATAAATTCTAATGAGAAAGCCACAAGAAGGAAAATTTCATGGAAACCGCTACTATTTTTTTTGATGGCAGTATTTGGTTTTCCATATCTACTAAACAAATTTATTAC
12	2073	538422	538499	77	YLR191W	0.049635	0.018328	GTACACACTAGTGCATCAATATTTGCACACATATATTCGCATATATATATAGTAAAATCTAAAGTAATGTAAATATT
12	2088	542299	542470	171	YLR195C	0.049635	0.0312194	TTGTGAATGGCAATGAGTAAAATGAGAAGAAGTCTGTAATTTTTCCATCGGGCTGTTCGACTACATATGAGAAAATTACTTGTTTATCCAATGGTAACGATTCTTCACCAATGAAATTATGTTCGAAT... <Preview truncated at 128 characters>
12	2111	548822	548971	149		0.0485755	0.0243275	TTATTATTTCGCCTGTTGCCACCTATTGCCACGCAACTTCTTAAATTGATTTCAATGAAGTCTGAAATTTTGATGCGAAAGAAAAAAAAAAGTAAAGGCAATAAAACTTCATCAAGTCAAACGTCATC... <Preview truncat
12	2186	575259	575460	201	YLR219W	0.0030678	0.0231354	TCGGGAGTAACAAATCCAGGAAAAGTAGGATGGGTCAAAAAATGACCTTGAGAAGCAGTAGTGATTCTCCGACGGCGACTGCTAATCTTGTCAAATCTAATGTCGAGGTTCAACCAAAAAGATTTACA... <Preview truncated at 128 characters>
12	2189	575629	575686	57	YLR219W	0.0013007	0.0010571	TCAGGTCGGCGTTAGCCATCTGGGATCCACTGGGAGCATCCCGCCCAATGAGCAGCA
12	2207	582466	582522	56	YLR223C	0.0042414	0.0060329	TATCTTCGATCACATGACCTTCTTGTGCATCATAACCGTTAATATCACCTACAGAC
12	2218	585988	586015	27		0.0485755	0.0440427	TTTCAATCCGTATAAAGAGATGTAGTA
12	2281	605215	605242	27		0.0022922	0.0183903	ACAGTCTACAATACAAAATTAGGTGTA
12	2283	605293	605451	158		0.049635	0.0029516	GAGAAAGTGCTCGAGGTGGGGATTGAACCCACGACGGTCGCGTTGCTTTTAAAGGCCTGTTTGAAAGGTCTTTGGCACAGAAACTTCGGAAACCGAATGTTGCTATAAGCACGAAGCTCTAACCACTG... <Preview truncated at 128
12	2286	605707	605748	41		0.0485755	0.0440427	CGTCATATATAATATCCAAAAGAAGATGAAGGCGATGCGGT
12	2293	606438	606613	175	YLR231C	0.0091658	0.018328	CTAAATCCCATCCAACCAATATGTCGGGGAATTGGTGGGCAAATGAGGTGATTCGGCCAATATCGAAATATTGCCCCGTGTAATACTGAACACCTGACAAACAGACCAGCGCCAATTCATCTTGATTT... <Preview truncated at 128 characters>
12	2294	606614	606820	206	YLR231C	0.0013007	0.0035647	TCGCGTGGCTCGATCTGAATAAAAACATTCTCAGGTTCCGAAATTCCATGAATTTTGCACTGGTTGTAGAAAGCATAATAGTCTGATGGAAAGGAGCCCTTTTCAAAAAGGATCTTGAATCTTTTCTC... <Preview truncated at 128 characters>
12	2295	606828	606930	102	YLR232W	0.0159152	0.0007705	CGATGGGGGCTAGTAGTGGAAGAATAGGTAAGTCAATGCTGACCCAAGGCACCTTTCCTCTGGCTTCTTCAGGATGTTTGAAATGCGATTCCACAGCACAAT
12	2479	661077	661242	165	YLR258W	0.049635	0.0103582	ATTTATGGTCATTAGTAGGAATTCCCTCTCCTGAGAATGATTTCGAGACGAATGATGCTATCCTATTGGGGTATACAGTCGCTTGGTTTCTAGGCGAAGTGGCTCATCTCGATTCACAACACGCAATT... <Preview truncated at 128 charac
12	2725	710939	710952	13		0.049635	0.0401683	TCTAAACAAGACT
12	2883	747646	747721	75		0.0485755	0.0107735	TGTCGGATTAATGGAACTTTCTATTAACCCATAAATGCCACATAGTACGGCTGTAGCAGTGAAGGTTACAAAAGG
12	3074	790586	790823	237	YLR332W	0.0240433	0.0314169	ATACTATATTTTTACTCTCGTTGAACAAATAGTACCATTATTTCGCTACTTTCGTTGAAGATTGGACATATAAAATACGCAAATCATAGTATGTTGTCTTTCACAACCAAGAATAGTTTCCGCTTATT... <Preview truncated at 128 characters>
12	3303	822847	822903	56		0.0269372	0.0328771	GGTAATATAATTTTAATGCGGCACGCTGAAAATTGATGGCGGCCTGCTAGGAGCCC
12	3349	830982	831035	53		0.0253231	0.0053346	TATCCTTTTATATCTAACTAGCGCTTATAAGGTTGGGGCAATACTAAAACTGT
12	3392	842460	842515	55	YLR357W	0.0485755	0.0329449	GTCTGGCAAGATTCGAACTATCCAAACCTGATAGAAGTTTCATTCCAGAAGGCGA
12	3412	849604	849650	46	YLR361C-A	0.0311428	0.0032317	ACTTTTCCTCCACTTCTTTTATATTTTGGGTGCGTTCTTTACTATT
12	3738	951689	951744	55	YLR413W	0.049635	0.018328	TTCGACCAATCCTATAGGCACTACTGAGTCTTTGATCACTTTAAATAATATGACC
12	3742	952760	952883	123	YLR413W	0.0485755	0.0440427	GAACTTAATGTGCATAATCACATCCTTCTTCTTAATGGTATTCTTGTTGCTACTAAGTAGACGTTCCGTGGTGAGTCAAAAATTATGGTTGGCATTGGGCTTTATTTCCTGTTGGATATGTAT
12	3819	970723	970921	198	YLR422W	0.049635	0.0401683	CGTCGAACCGTGCTTAAGTATATCCGATAATTACAACAGTAGTGACAAGAAAAGCTCAATTAACAACAAAGTGCGGATGTACATTGAGAATAGAGATTTGAGGACTTTCAGTAATTCTCGACGTTTGC... <Preview truncated at 128 characters>
12	3834	975797	975926	129		0.0485755	0.0440427	TCAAAGGACCTTTTTTATATCAAGATCAAATGGAGCTGTTATTTTCCAAGAAAGACAGAAGAAAGCCCGAATGTGGCTAAGTAGTGAGCCTAATCAAGTAGTCAGCTTCACTTGATATTAGTTTATAC.
12	3904	1001919	1001997	78		0.0485755	0.0440427	TGCGCACCTAAACGCCAGAGCTTACGCCCTTAAATTTTTTGAACATATGCGCTGATACCCTACAAGTTGTCCTAGGGC
12	3905	1002016	1002036	20		0.0485755	0.0283559	AGACAAGGGAACTTGAAAAA
12	3906	1002072	1002160	88		0.0485755	0.0440427	CTAACAAGATGTACTTTTTTCCAGTGACCCAGTGGCTTCTTTAACCACTATTGTGTTCATTTCTAACTCTGGTTAATTACATAAATAT
12	3934	1007066	1007199	133		0.0332778	0.0225065	AAAATTAGATAAATCTCGGTGGAGTTATCCAAAATATGTAATATATATCAAGAAAGTTACGTATTAAACATTGGACTTCTAGAGGAGATCTTCAATATAGATTTAAAAGGTGGGCAATGCATCGCTAC...
12	4002	1022647	1022672	25	YLR443W	0.049635	0.0103582	ATACAATAGCCAGGCCATTCCAGAA
12	4084	1042461	1042501	40	YLR453C	0.049635	0.0401683	CTAGTTGTCCGCTATATGAAGCCTGCCCCATTGACTCGAT
13	45	13908	13940	32		0.0066453	0.0299123	TATATTCGGCATTAGTATTTAATAAGGGTACG
13	113	26435	26550	115		0.0100283	0.0219001	TCTGTGATCTCCCCTTCCGGTTGTGTCTTTTCATAATAATATGGTTTTTTTATTCATAATTTGGTAATAACGGTTGATAAACGAGCGGCTGATAAATTAGTTTCTTTTTTTTTTT
13	183	46481	46665	184		0.049635	0.0029516	GAGGAAGAGCATTCGTTCACAGAGAGGTCCACGATAGAAAAGTGCCAAGAATATTACTTCTTTCACATCAAAAATGTGTGACGGTTCCTTTGCACGTTGAAGCGTTATCATTTTTTTATGTATATACG... <Preview truncated at 128 characters>
13	234	55550	55582	32	YML107C	0.0247151	0.0092489	AAATGCCAATTTTTGTATTTCTTTCTCAGACA
13	258	62449	62503	54		0.0027214	0.0242001	AGTACACAATGGATAGAACTGGGATGGAAAAAGCTCATACAGTCGCAGTCCGCA
13	271	64121	64167	46	YML103C	0.0485755	0.0107735	TTGGAACGACTGAAGCTCTAAACTGGGCCATTTCTCTTTAAATTTT
13	405	91782	91844	62		0.049635	0.0029516	CAACAACTGCAGTGTTATTTCGGGTGCCAATTTAGCGTGCTTCGATCTAACTATTCTGTAAA
13	408	92005	92017	12		0.0485755	0.0107735	AGTTCACTTAGC
13	417	94340	94363	23		0.049635	0.0401683	TATTCCTCCTAATTATTAATAAA
13	590	138572	138760	188	YML068W	0.0485755	0.0329449	AGTTTCGTTATCGACCGATATTATTGAGGAATATCTAGATGATACCGTTACTTCATATGAGAGAAAGCGGAAACTGGAGGCAAAATATGGGAGAAGAGTATTAGAACTTGAAGTCAATGATTACCTTG... <Preview truncated at 128 characters>
13	597	140517	140627	110	YML066C	0.0485755	0.0107735	AAGAAATGCGAGTACCAATAGGACCCACTGGATGGCATACCTGGCGAGCCCCATAATGAACCCACTTCCCACGTTTACTTTTAACAGTTCCCAGCCTGTAGTGTGTACAG
13	657	159132	159313	181		0.0485755	0.0440427	GAGCCCAAACGGGCTCCACTACCCGCCGCGGTCGCCATTTTGGGAAGTCATCCGTCCCAAAAAGGAAATAGCCATAACATATCGTTACTGTTTTGGAACATCGCCCGTTTCGCCCGATTCCGCCTCAG... <Preview truncated at 128 characters>
13	725	175129	175405	276	YML049C	0.0485755	0.0440427	TAATTGCTTTTTCCCCAAACCATAAAGGACAATAGTGGAGCCCATGGCTGTCAGCAAGAAGTTTTTAAACTTCAACATAGCATGTATTGGTGAAATGATTTCTGTTTGGTGAAGTAATTCAATATCAA... <Preview truncated at 128 characters>
13	809	196031	196059	28		0.0019804	0.0074644	TCGTTTTTGTAATACTCCAAAAAAAATA
13	818	203948	204239	291	YML038C	0.0485755	0.0440427	TAACCATAAAGTAGCCTGATGGAATGTTGTCACCAACACGGGATACCCAATACCCAATCCGTCCTTCGGATCGAACATCCATCTATTGTATATGGAGAGAGCTATTGAACAGAAATACCATCCAAATA... <Preview truncated at 128 characters>
13	901	228217	228514	297	YML023C	0.0343104	0.0204782	CCCACTTTTGCTTTTTTGGTGTCAACGTATCGATTGCCAAGAAAAACTGGCATCGCAACAACTCCAAGTCATACAAATTGTATTGCTCAGAATCAAACTCTTTCAGAATCGCCAGATATTTCTGCAAT... <Preview truncated at 128 characters>
13	1117	303005	303299	294	YMR016C	0.035062	0.0388003	TGATGTTTTCCGGGGAACCTCCCACGTTCACAACCGCGCCGCGGAAATAACGAAGTTTTTACGTGTAAAGAGATTACGTCAAAGGAAAGAAGTGTTCAATGTGTCTATCTTATAGGCGTGATAGATGT... <Preview truncated at 128 characters>
13	1352	368033	368089	56		0.0160475	0.0426059	TCGAGTGTTTGATTTTTTCTTCTTGGGCGTTATTATACAATATCTACTTCAAATTA
13	1423	390685	390861	176	YMR058W	0.0076559	0.0077645	TCCACTGAAAAGCATCAATTTTTAACTAAAGCCAAACGGTTCTTCTAATAAAGGAAGATCATGTATTTTGCGGTTAACCTGTTTTTTTTTTTTCGGTCAAGGGTTCCAAATGCATTTGCATGTAAAGT... <Preview truncated at 128 characters>
13	1473	403290	403535	245	YMR066W	0.049635	0.0103582	AATGCATATCATTACGCTAAATTTGTTGAATTTTATAGTCTTCAAATTCAAAATATGAAGGCACAAAATACGCCCTCATTTAGAAAAAAGGAATTTAAGCAGAAAGTGAAGTCACTTTTAAAAAGAAT... <Preview truncated at 128 characters>
13	1495	409649	409787	138	YMR070W	0.0005448	0.0201402	GCCGCAAATATGAACTCAAATGCTGCAGCGGCTGCTTATTACTCCTTCCCCACTGCGAATATGCCAATACCGCAACAGGATCAACAATATATGTTCAATCCTGCTTCATACATAAGCCATTACTATTC... <Prev
13	1496	409845	409925	80	YMR070W	0.0006875	0.0356036	CCCCAGCCCCGGCCCCCGGTCCACCCCATCACCATCACCATCATAGTAATACACACAACAACCTCAACAATGGTGGTGCT
13	1497	410025	410078	53	YMR070W	0.0091658	0.018328	TTAACCCGGCACAACCTCTGCATCTACCTCCTGGTTGGAAAATAAACACTATG
13	1553	423113	423159	46	YMR078C	0.0485755	0.0440427	GCCATTAGTGGGGACTGAACCGAGATATGTCTCATAATCAGACTAA
13	1592	433815	433920	105		0.049635	0.0401683	CATGTCGGAAACAAATGGGAAACAACAAAAAGGACTTATCATTCCTACTTTTTTGTCGAGGGCATTTGTCGAGGGTAATACTGCATACTGCCTATTGTCGGTCCC
13	1725	464975	465027	52		0.0485755	0.0440427	ACCTTTTTATGGAAAGACAGCTTGAAGAAAGACCTTGTTATCATTGACTGCG
13	1727	465162	465294	132		0.0485755	0.0440427	AGTTAACTATATAAATATGGGGTTGGCATTATATGTCATGCTTTATTATAATTAGGCATATAAAACTACATGGTTATGAAAGGCGCTGGCAGTAAAAGGGTTGTTTGTCAATGGCAAGAATTAATCAT...
13	1797	482984	483270	286	YMR107W	0.0485755	0.0440427	AAATAAAACCAACTAATCGAGATATCAAATATGGGTAGTTTTTGGGACGCATTCGCAGTATACGACAAGAAAAAGCACGCAGATCCAAGTGTATATGGAGGAAACCATAACAACACAGGAGACAGTAA... <Preview truncated at 128 characters>
13	1838	494581	494672	91		0.0107681	0.0107681	ACGACTGGGTCAAAAAACCGCTAAGATGAGGGCCTGCATACTGTCCAAGTCAGATTTTCGTACTCATTCGATTACTTTCAAAATATAAAAG
13	1840	494734	494742	8		0.0061629	0.0048832	AGTCAAGAT
13	1842	494808	494826	18		0.0399769	0.0061629	GTGTTATATATATTATTT
13	1844	494956	495081	125	YMR113W	0.0048832	0.0061629	TTAGTAAGTTGATCTAGTGTATTTATTGTATTTTGCTATATCAATGGCCATTGAATTGGGACTTTCCCGTATTACAAAACTACTAGAGCATTTAGGCAATCCGCAAAACTCACTTAGAGTGCTGC
13	2342	624938	625032	94	YMR182C	0.0427459	0.0006578	TCAACGTCCGAATGAACAGAAGATTGATGTTGTCTTAAGTTATCGATTCTACTGAAGAATTTAAGGCAGATATTGCATTGGAATGGTTTCTCCC
13	2474	664517	664613	96		0.0003968	0.0022922	TTTTCCAGTATTTTTTTCTTCCTTTCGTTCTAACGTTTGCGGTAAGCAAAGGAGAGTAGTAATTAGCAAACAGTTATAAATAGAAAGCCTCTCTAA
13	2550	690316	690405	89	YMR211W	0.049635	0.018328	GATCGTGAATTTGTTTTGGAATTAGAATCATCTGAAAAAAATCGAGATATATTCAAACATTGGAATGAGTTTGTGGTAAGGTACTTCAA
13	2551	690542	690641	99		0.049635	0.018328	CCAGTTGAGGCAAACAGGACTTCTTCCATCTTTTTCGAAGTTTTTACTTCGCCATTTGATCTATATCTACGTAAATTACATTAATTAGAAAGTCATGCT
13	2576	695849	696176	327	YMR214W	0.0485755	0.0440427	ATGAATGTGATGCATGCCATGGTAGTGGCTCTGCAGATGGTAAGCTGGCCCAATGTCCCGATTGTCAAGGTCGTGGGGTTATAATACAAGTGCTGCGCATGGGTATTATGACGCAGCAGATTCAACAG... <Preview truncated at 128 characters>
13	2616	705261	705285	24	YMR218C	0.049635	0.0401683	GCCCATCTAAAGGATACATTAGAT
13	2725	733017	733249	232	YMR230W	0.0485755	0.0440427	ATTACACTTTGACTGAAGAAGGTGTTGAATACTTGAGAGAATACTTGAACTTGCCTGAACACATTGTCCCAGGTACCTACATTCAAGAAAGAAACCCATCCCAAAGACCTCAAAGAAGATACTAAGTG... <Preview truncated at 128 characters>
13	2843	762466	762691	225		0.0034247	0.0053538	AGCCATGCGTAATAAATACATTCAGAGAGGATGACGATAAAAAAAGAAAAGAAATCACGAGGAGAGTAAACCAATATAAAAAGAACAAATTCAAAAAATTTTCTTATAATAAACCTTAACATGGAGTT... <Preview truncated at 128 characters>
13	2849	763141	763275	134		0.049635	0.0401683	AACAAGGCCTGAACTAAAAACCATTCTTCTTTCAAGTTCGATTTTTATCCTGAAAAAATCCTGAAGAGAAAAAATTTCCAGAATATCCGGGTGATGGGCTGGATTGGCAAGGTATAGGGCTGGATTGT... <
13	2873	766443	766490	47	YMR247C	0.0459335	0.0285062	CTGAATCTAAAAAGTAATTGAGAGCATCATATACACCGTCGTATTTG
13	2988	788914	788987	73		0.0494345	0.0157075	TACCTCGGGAAGCTCACAATAGTATTGTCATTTTCCTGCGATGAGCATTTTCTGGTAAAAATTTATTTTAACT
13	3052	802160	802187	27	YMR267W	0.0129551	0.0291382	CCCAAACATGGGAAGATCCCACAATTG
13	3059	802762	802822	60		0.049635	0.0029516	CGTAATCTCTGCTCTCTCGAATGTTGGCTGCTTGATGTATGTGAACGTTTGGAAAGAAAC
13	3081	805435	805481	46	YMR270C	0.0253231	0.0053346	AGAGCATCTTCCGTCTCTTCACGATTTAAGCGTTGTAGCTTGGATT
13	3241	841703	841719	16		0.0410414	0.0240071	ACTCTTAACTACAATT
13	3305	857081	857239	158	YMR294W	0.0230754	0.0298701	AACAAGAAGAGCAGGAAGAAGCATCTTCAAGAAAAGATGGGCTCATCGTTGAACCAGGGAGAGATGTTGAGAGTTTGAGAAGGGCTATTCGAGATCAGTTGCTTTTCAAGATACATAGACAAAACCAA... <Preview truncated at 128
13	3306	857305	857378	73	YMR294W	0.0230754	0.0298701	AAAATAGAAAATTTAACATCTGAAATGCAAACTGAAATCAAGGAATTGTGCGAAATTCAATCAAAATTGGCGA
13	3317	860876	861010	134	YMR296C	0.0485755	0.0107735	CTGGGATGTGTGCCATTGCTTTTTTTTTTTGGGTGGGAAGGAAGAAAAAAGGATAAATAACCCTACACGAGCAAAATGTGTATATTGGAGGCCAGGCAGAAGGTTAGAGCGCTCTTATACTGTGCTAC... <
13	3436	897835	897919	84		0.0485755	0.0440427	ATAGGAGGATTTCATAATGAATAATGCTTTAAAATGGTTCTCACCTTTATTTTATCATTTTCTTCTTTTCTTCTGCTATTGATT
13	3439	897950	897978	28		0.0485755	0.0440427	TCAATAACAAGAACCAAACATAAAAAAA
13	3445	898177	898276	99		0.0485755	0.0440427	CTTAGCCTTTAACCCCAATTTTAAGGCTGAAGCCGTGGCTTATATCATGGGCTTTGTTTATCCAACTTTTCACATCTATAGTACGCTATCTTTGCATCT
13	3450	898605	898715	110	YMR312W	0.0052755	0.0137982	GATGCTACCTTCGTCAACTCGCTCCCATGCAGTCCTTGCGTCGTTTATCCACGAACAGAACTATTTTACAAATTCATTAAACAAGCTAAAGATCCCATCTAATAACTACA
14	37	9640	9654	14		0.0485755	0.0329449	TCTTTCTCCTCCTA
14	190	34723	34916	193	YNL321W	0.049635	0.018328	AGTGGTAACAGTACCTCTGGAGACCATCGTCTTAAAGAGGAGGTTCTGACCCCAACTACATCTGCCTCGACTCCTCATAGAATATTTAGCGTGGACGATGATCCAAAGGAGATCCAAAACGATATCAG... <Preview truncated at 128 characters>
14	306	61570	61731	161	YNL303W	0.0485755	0.0440427	CAAGATTCGCAGGCAGCCATTGTCCAATACGCCAATGTCATTATATGTACCAATATAGACGCATTATACAATCCTACAATTTATATCATTGTAAAATTATTTACTACCACTTATTCTTCAATGGTGTT... <Preview truncated at 128 ch
14	314	63687	64054	367	YNL301C	0.0117094	0.0065718	TTCTCTGGAGTTTCTTGGACCTCTCAAGATCAAAGTGTTTTGACCCTTAGGAGCTCTGACAGCTAATTGATCTAAAGTGATACATTCACCGCCAGCCTTAACGATCTTGGCTCTGGCACCAGCAGTGA... <Preview truncated at 128 characters>
14	365	81155	81575	420	YNL293W	0.049635	0.0401683	CGATAAGTGGTGGGTAGAATATTCGCAGTACTGCGTTCGCCGTAAGCACAAATGGCAATTGCTGTTGGAGAAAAGTGGGTTGCCAGTGACCGATGATTCTCCTTCACGATTTCCATCAAAGAGTGAAC... <Preview truncated at 128 characters>
14	562	135989	136057	68	YNL270C	0.0485755	0.0283559	TCTATCCATACCAACTCCTCTATTTGCCGGCGGTCAGAATCGATATCGATATCCTGCAGCTTCCAGAG
14	720	174822	174892	70		0.0230754	0.0298701	ATTTGCTCAATTTCAGGTTAGTGGTCATAAGGATATCTAACAAGCCATCAAAAGCATAATGTTTTTGAGT
14	890	220812	220828	16	YNL227C	0.0485755	0.0440427	GGACGGTAGAGTCGAC
14	1057	271707	271773	66	YNL195C	0.0036381	0.0033649	TATCCCTGCACTTTAGTGGTGTAAGAAGAAGCAGAGACGCCGCTATTTTCTTCTCTCATCATTTTC
14	1100	283106	283257	151		0.049635	0.0401683	ATTCTTTTTATTATACTATTTCGACTACTATGTGTTTACGTGTGCTTGTGCAAAAGTGAAATTTATTGTGATTGTGTTCTTTTTCTCTTTTTTTTATACAAAAAATGGAGAAAGGAAATTGGGACCTA... <Preview truncated
14	1231	315809	315914	105	YNL171C	0.0116658	0.0355106	ATAAAAACAGTGGAGATATTTTGGATTGCCAACTCGAATTGTGGTACAAAAGCTTTGGACCACATGATGAATAATGCAAAACTCAAGAATATTTATTTGGGTATC
14	1316	342414	342492	78		0.049635	0.0401683	CAGTGAGCTATAGGCACATTGTAGTGTACATCTACTGCAAGAGCTTGCATTAATTTTGATATAAAAAAAAGGACCATC
14	1402	358004	358069	65	YNL142W	0.0228576	0.0020358	CTTGGACTATGCAGGTGGTTTATGTGTCCATTTAACATCTGGACATGGTGGTCTAGTTTACGCTT
14	1403	358111	358302	191	YNL142W	0.0064959	0.0130006	TGCCCAAGTACAAACCACATTCCGTCACCTCGGTGGTTTTAGGCACAGTGTTCTTATGGTTTGGTTGGATGTTCTTTAACGGAGGCTCTGCAGGTAATGCAACTATACGAGCATGGTACTCTATTATG... <Preview truncated at 128 characters>
14	1457	370271	370728	457	YNL136W	0.049635	0.0240345	TTAACGAAGAAATCAATCATATAATCTATGAAGATGGATTGGCGGAGTTTATTAGAAGTTGCTAGCTGCTAGTGAAGAAAAGGGAATCGTGGATGTGATGGTAGTACATTGGACAATTGTGGATGAAA... <Preview truncated at 128 characters>
14	1588	405851	405963	112		0.0123454	0.0355454	ATAGCTTCCATTGGGCCGATGAAGTTAGTCGACGGATAGAAGCGGTTGTCCCCTTTCCCGGCGAGCCGGCAGTCGGGCCGAGGTTCGGATAAATTTTGTATTGTGTTTTGAT
14	1702	430149	430250	101	YNL102W	0.0355838	0.0352928	ATCCATCGATGATTACGAAGGTGACGAATCAGATGGTGACAGAATATACGACGAAATCGACGAAAAAGAATACAGGGCCAGAAAGCGCCAGGAATTGCTGC
14	1731	438922	439117	195	YNL099C	0.0485755	0.0283559	TGAGTATCACAAAACTCTAGGAGGGTATCTTGAGGTTCTTCGTTAGACAGCCATATAATTGTTTTCAGTTTTAGGTTTAGTAAAAAGGGGAAATTCACAGGTGAAGGCTGACCAGATCTATAGAGGTA... <Preview truncated at 128 characters>
14	1800	464236	464485	249	YNL087W	0.0485755	0.0243275	CAGAAGTCAATAAAGAATGGATTCCTTTAAGGAATGGAAAGGGAGAATTAAAAGTCACCACTTACTGGAGGCCGGTAGATATCGACCTCGGATTGAAAAGTGTAGGATATACTACTCCTATCGGTATG... <Preview truncated at 128 characters>
14	1838	477962	478187	225	YNL080C	0.049635	0.018328	AAGGTCGCTCGCTCATGCTTGGCATACTTGTCCTCATGAGGGCCCATACCAGTACTTAGTATCCACGTCATCTGGTTTTTTAAAACCCTGAAGAATCAAATAAGATTATTTGACCAAAGGAAGGGAAG... <Preview truncated at 128 characters>
14	1839	478333	478377	44		0.0485755	0.0107735	CCGCTCGGGTAATAACGCCCAATGTAAAAACATCATAAATCAGC
14	2019	531521	531626	105		0.049635	0.0240345	TTCATCATTGTAAGTGTCACATTGCAAAAATCGTCCAATAGACGTTTTCCTCGTTTGTGATTGGCCCTACGTTTTGCGCCGATACAAGCGGCGGCGAAAAGTTAA
14	2202	579521	579696	175	YNL027W	0.0485755	0.0243275	GTAAAACTAGGTTGTATTTTTAGTCTCGATTGGAAGTTTCGTCAGACAGTACAAGGAAGATGTCATTCAGCAACGGAAATATGGCTTCCTACATGACTAGTAGTAATGGAGAGGAGCAAAGTATAAAC... <Preview truncated at 128 characters>
14	2338	611514	611683	169	YNL012W	0.049635	0.0312194	CTGGAAGGGGAGTGTTTAGCAATGATTATGACCTTTATTATAAAAATTGCTTAGGCTGTATATTAACCAAAAGAACAATGGACAGGCTCCCAAGAAAAAAGAAATTTTCGCCATTTTGCTTACAATGC... <Preview truncated at 128 characters
14	2409	636462	636653	191		0.0485755	0.0329449	AGATATATAATCGACTATCTTTCGTCTCGTAATCTGTATCATGCAATTTAAATTAATTATCAACATAAAATGCTCTAGTTAGCACGCGCATATCCAGGAAAGTTCACCAGTAACTATGTACTAGACAA... <Preview truncated at 128 characters>
14	2504	666129	666480	351	YNR019W	0.0485755	0.0243275	TAGATCTTTTGATGTATTTGAGCACTTATTTTGTCGTTGGAATACAATACTTATGCAAGTGGGGGGTCTTGAAATGGGGCACTACCGGCTGGATCTTCACCTCAATTTACGAGTTTTTGTTTGTTATC... <Preview truncated at 128 characters>
14	2542	676041	676147	106		0.049635	0.0401683	ATTTAAAAAAATAGAAGAAAAATATAGAATATATAGAATATATAGAATCAACTACTGCAGTAGATAAATAAAGAAGACTATTCATATTCAGTATCACAATTGAAAG
14	2573	683276	683447	171	YNR031C	0.049635	0.0312194	ATGAGTTTTTGCCACTATATAATATTCTCAGTTCCAAAATGGAGAAAAAATATTCCAATCCTTCAACAACGGTATGATCAAATTCGGGATCGATTTTCACTTTAAAAAACCAGTCATTACAGTAAGAA... <Preview truncated at 128 characters>
14	2577	684415	684574	159	YNR031C	0.0036381	0.0127817	TAATTTAGGCTCATCGAAACAACATTTTCATTATTTTTTGTGCTCGACGTAATAAAATTATAACCAAAATTGAAGTCGTTATCTTTATCCTCACCTTCTACCTTTAAAAGATCATCCATTTCTAGTTC... <Preview truncated at 128
14	2777	727113	727190	77		0.011875	0.027425	TATTTTGTGGACCAAGTTTGTGATTAATCTGATATCAAGTTACTTTCTTAACGACATTAGGACGCCAGGGTAGCCAG
14	2781	727651	727685	34		0.0036381	0.0033649	TTAATTTTTTCCGACAATCAAATATTGGGATCAT
14	2786	727989	728050	61		0.0276041	0.0006008	ATAGGCGATTGTAGAATATACACAGGGACAACCACTCAGTTTATGGCTTCAGTGCGCGCCC
14	2787	728183	728247	64		0.0051128	0.0029516	GCCATTTCTTGGTACTGCTTCAGTCTTAGGAATGGTCAATACGTTATTATTACTTAAATATACG
14	3078	779247	779288	41		0.0100835	0.0336277	AAATATGAAAATAAATACTTAACTCATTGAGTAAGCTTAGC
14	3083	779864	779903	39		0.0073918	0.0356036	GTAAACTTGTTACGTACCTCATAACATTAATGTGAAATA
14	3086	781018	781201	183	YNR075W	0.0007607	0.0138441	GTAACTATGAGCCGTTACCATAAAGATAGAAACATTTATTTTGACTTAGAAGCTACAAGGAGGATCAACTATTAATATTTTTCCTAGAGAACATTTTTAAAATTGGATTCAATAAATTAGCGCCATCT... <Preview truncated at 128 characters>
15	1	1192	1245	53	YOL166C	0.0036381	0.0033649	GTTTATGCTAAATCCTGCAATTGGGCCACTATGCAGTAATATTCCAATTATTGA
15	2	1273	1393	120	YOL166C	0.0091658	0.018328	GCGGGCTACGTTAATATGCCTTCCGCTAGGAAGAATATGCGCGGATGTACTATACAGAACATGCATTTATGAACTGCACATACGCCGTTAAGTAGCAGCAAAGAAGATTGTATTTTGGTAC
15	4	1507	1515	8		0.0036381	0.0033649	TACCATGCT
15	5	1571	1597	26		0.0036381	0.0033649	ACCTCAATACATGACATTAATACCAGC
15	118	22357	22380	23		0.0054461	0.0127817	CCAATGCAAGGACATATGGAAAAT
15	122	22431	22457	26		0.0054461	0.0127817	AGATATATGTCGTTACTATTTAAAGTG
15	123	22458	22521	63		0.0054461	0.0127817	CGGTATGTAACATAGATAAAAATAAGTATATGTATATGTATAAAAATCTTGTCGTCACAATCAT
15	124	22559	22623	64	YOL157C	0.0255104	0.0349308	TTCAATGTTCTGGAAGACGCATCAACTTCGCTTCTTGGGTAGTTTCCGAATTCCAACTTAAACGA
15	147	24664	24668	4		0.049635	0.0312194	TACGT
15	245	33488	33545	57		0.0398931	0.0255104	TCTATTTAGTGAAATCCGACAAACTGCGACGGCTAGCAAGTTCTTGCTTGTTTCTCAC
15	376	55397	55420	23		0.0379565	0.0498397	ACCTTAATGAAAGCCATCATTGTT
15	379	55603	55837	234	YOL142W	0.0485755	0.0440427	ACTACACCTGTTAAACTGGGCCCTGGCATATATTGTGACCCCAATACTCAAGAAATACGACCTGTTAATACAGGTGTTTTGCATGTTTCCGCTAAGGGTAAGAGTGGTGTTCAGACCGCATATATAGACTATTCTAGTAAGAGATACATTCCATCTGTAAACGATTTTGTAATCGGTGTCATTATAGGGACATTTTCAGATAGCTATAAGGTTTCGTTGCAAAATTTCTCCTCCA
15	465	76250	76376	126	YOL130W	0.049635	0.0401683	GTTGATGAGACTTCTTAGTGGTAAGGCTGATGTTATCAAAATGTTTGCCAAAAGATGCCAAGATGAAGCTAATGGTATTGGACCGGCACTAACATCTCAAATAAATATTGCTAACTTACAGGCAAGG
15	821	154799	154904	105		0.009004	0.0327931	TTTCTGTTGTTTTGTTGTTATGCTGTTCTTTAGCTCAAAAAATTGGCCACTGTTCCCCGCTCTGTAAATTAATTGCTCTTAAAGAAACAAAAATGATTAAAAAAAA
15	938	173069	173085	16	YOL081W	0.0013007	0.0082064	CTGTAAAATTTGTGAAG
15	1053	202662	202740	78	YOL066C	0.049635	0.0401683	GTAAGATTACATGATAATATATATGCTAAATAGTCTAAGCTTTGTCGTCACTATTATCGTGGCCTTTGAAGGCAATGAT
15	1231	247922	248099	177	YOL044W	0.0388003	0.035062	GTAAACAAAGAGGAGTGAAACAGAAAATACACCATTTTCACGAGCCTATGTTACACAATAGTAGTGAAGAACAGGTTAAGGTTGAGGATGCGTTTAATCAACGCACCTCTACTGATAGTAGACTCCAGAGTACTGGAACGGCGCCCCGTAAAAAAAACAATGATATTACTGTTCTGGC
15	1475	304399	304593	194		0.049635	0.0240345	CTTGTCCTAAGCTCTTTTCTCCGGGGCGGGCGGGCGGCTGGCAGACATATTGATTGCGGGTAACACCTCCGAGGTTAATTAATCAAGCAACGTGCGGAGTTTTATCACATGGATGTTTCTTATCACCGGGTGCGCGCCACGCAATATATAAAACGGTAAACATACGCTGTTGCAAGGCAAGACACAACAGCGGCA
15	1476	304625	304729	104		0.0027214	0.0242001	AGCACTCCTAATAATCGTATAATGAATACTATACGAAGCTTTGTGCGTTGCAAAAAGAGCATACCAGGCGAAGAGAGCGCAGTTAGTAGGTGATCGGGAAATTGC
15	1477	304797	304894	97		0.0006875	0.0176729	CGGTAACGTCACACTCACATGAGTTTTCCTGACTTCAGCCTCCTTCATCTCGCGTTAATACGCCAGCATCGCGCACCATATTACTGCCCGCGTAATCC
15	1747	370360	370393	33		0.0485755	0.0440427	GATGAATAGATCAATTTTATTAGCAGACAATTGG
15	1944	410228	410421	193		0.049635	0.0401683	GCTAGCATGCATGAACAGTGTTTTGACGGTCAAGAAAAAACATAACCTCTGCATAATGTACTTACTTATCAAAACGTTGCAAATCTTGTATGTAAGAGGTGTTTGGGTGTTTTTTCCAAACGACCCGAAGGAGGGCAATTCAAAATAAAAAAAGCAAATTTTATCAGGAAGAGAAGATTTTAGTCAGAACGGGC
15	1982	418655	418788	133	YOR048C	0.0485755	0.0440427	TCATACCGACTTTGCTTGTTATTCCGAGAGTAGCTGTTGCCGCTGTACTGTCCACTATTTCTATTTCCGGAATAGTTATTGTTCCTGTAATTTGAATTTTGTCTGTAATTATTGTTTCCACCATCATACCTGCT
15	2087	438843	438912	69	YOR059C	0.0160475	0.0002652	TACATTTTAATCACATGAGAGTGTTCATTCAAAAATATATACTATTTCGTGTAAATCAAGTGCTCAATTA
15	2119	446516	446630	114	YOR064C	0.049635	0.0029516	AGAAATGAATCTGATCATCGACCAGATCATTAATATAAGTCGCTACCAGCAACAGATCCCTACAGGCCCTTTCCATACCAGGCTCATCCTCTTCATTCTTGAATAAGTCGATTGT
15	2120	446821	447006	185		0.049635	0.018328	GCTGTTGTGATGTTCTGTGAGCCAATCCCAAATGTTTGTATAAGGACGGAAATAAGACGGAGCGCCACGTGACTGAAGATTTTTTTTTTCTCGGATTTCTTGGTAATGGGCGGCCGGTATTTCCGGCGGCCAAAAAATGCGAGGATTTGGTTGGTGGAGAGGGTCGAGCGCCTTTACCCTGCGTAG
15	2129	449946	450088	142	YOR066W	0.049635	0.018328	AAATCGTCTCATTTAATGAACAATAATAATAAAAAGATCATGCAAAATGAAAAAATTCACAAAGGAAGCAAGAAAAATGCACCCAAGTTTGAGAAGAGACGTATTCTTTCTCTCTTAAAACAGATGAAGAATGAGAAATATTG
15	2172	460181	460326	145	YOR071C	0.0485755	0.0440427	ATTTGGGCAACAAACCGGCCATATCCATACCAGTGGCAAACCCACAGTTGGAGATGGTGGAGGACATTTGAGACATGGTAAAGCAAAGACCACAGAAGAAGGCACCTGCGCGAGCGCCTGCAGAATAGTTGTTTGTCAACCAATAA
15	2251	476794	477009	215	YOR081C	0.049635	0.0029516	TTAATAAATCACTGATGATAATGCAGTATCCTTCGGAAAATTCTTAGAATATTTAATATAACAAAATGGCATGTACCTTTTGGAGTTGATGGAGGTGAGAATATAGAAAGCTTTTTATATAAAAATGTACTTATTGTCTTTCATTTCAATTTTGAAAAATGTCTGAATTGTTCATGAAATTGTCGTTTGTGGCAGCCGACATAGCGTCCATGGGGA
15	2257	478231	478681	450	YOR081C	0.0186649	0.0379565	TTAGTAGTTTCGGCTGTTCGTATATGGAAGCAGGCGAGACTGTGATATTCAGGATTTTTCCAGTCTTGTTGTAGGCTTCCCTAAAGGTCAAGTTTCCTAAAAACGAAAGCATTGTGTTAATCAAAGGTTGATTATTGAACCAGGTACCGTTTTGGCAGAACCTCGATATCTTGATTAGTAAGTTTTCGTTGGGAGATTTGGAATTGTCGTCATTGAAGATGTTAAACTCCATATTAAGTACATTGGTCAACAAGGAGGGAATTTCCTGGGTCGTGTGGACGCAAAATATGCTGGCAACAATGGCGCCAGCACTGCTACCGCTGATCACCTTAGGCATCAGGTCCGATTCAAAAAGGGCGGCAAGAACACCAATGTGGAAAAGGCCGAAAGTGCTCCCAC…
15	2506	534086	534186	100	YOR113W	0.0485755	0.0440427	AACTGCACAGTTCATGGGCCCTACGCAGGCGGGACAAAATGAAAGCCAAAATCAATCATCAGGCGAAGCTGGGGAGCAAAACCAGGAGCATGGGCAAGGCC
15	2706	592828	592864	36		0.000923	0.0216598	TAGAGCCCTTAAGTGCTTTGCAATTGTCAATTAAGTA
15	2851	629133	629432	299	YOR156C	0.0485755	0.0440427	GTTCGTTGTGGTTTGAACCATTACGCAAATTAGTATCGAAGGCATTTCGGCTGTCATAATCTTGCTCTTGTTTGACAGTGCCTTGGTTCTCGTTTTTCACACTGTGATTTTGGTTAACAGTATCCGTTATAACGGCCGAACTATTATGAATCGGTTTCCATGAGCCATCAACAGATATCTCAACTTGCTCAACATCTTCATTGCAATTTTGAATAATATTATCTACAAATTCGGAAATCTTCAACTGGTCGAATTTTATAGGGTGTTGACAAATCGGACACTGCCATGTAGGGACTTGTG
15	2872	637585	637867	282	YOR161W-A	0.0006875	0.0356036	GCGGGCCACCTTGGCATTCCTTGGTCAGACTTTGACATATAATACCAGCTGCCAAAGACGCCAGAAATAACACAATGTATGACGTTTCTTATTACTTCAGAGATATAATAGCCGCAGAAAAAAACCACAACCAAAACACCAATCAATTTGGAATGCGAACAGCTGCCACCAGAAACGTCACAGCCGCCATTCGAGCTATTAGGATCGTACTTTATGTACGTAGCCACAATGACTGCTGAGAAGAGAAACCCAAACGCACTAGCAACTAGCGCTCCAACAAATG
15	2891	640545	640563	18	YOR162C	0.0485755	0.0440427	TCTCTATCATAAAGAGTTA
15	2923	646549	646795	246	YOR165W	0.0264335	0.0007068	AGGCAGATTAACATTACTGTTCTGGATTCGAAAAGGTCTATCATCACTACTAGAACGCATATTCCACCTTGGATTTACGTTTTGCTAGCCGTATTAGGGTGGAACGAATTCGTGGCTGTCATAAGAAACCCCTTATTTGTAACCCTTACCTTGATCTTAGGTGCAACCTTTTTTGTTATTCATAAGTTCGGCCTCTGGGGCCCTGTTGTTAATGTTGTTCAAAGTGCAGTTGGTGAAACAAGAACTG
15	2924	646867	646998	131	YOR165W	0.0330544	0.0196776	TTCTCAAAAAACGAGCAAAAAGAAAAATGATATGAAAATATTTTTTGATCGAATAATTTATTTCAATTTACCGTGTTTACTTTTTTGTTATTATAGTTATTATTATAATTACTGTTCTCCTAACGTGTCTGT
15	2929	647556	647669	113	YOR166C	0.049635	0.018328	ATATGAGCATATGATGTGACATTCTGATCGAAATTATTTACTGTAGAGTCACGCAGATTAGCAAATCTCAGTTGGTTTTCTTCATATGCTCTCATTGCAATTATTTTCGCATCC
15	3000	671154	671222	68		0.049635	0.0401683	AGTTTTCGGACCGAGAAGAAGCCACCACATCCCACTACTCGCTCAATACGATGTGTGGAGAATGCATGG
15	3010	673014	673232	218		0.049635	0.0401683	TTCTGAAGTTCTTTCTGTCACTATCCTCCGCAACCGCCTTTAAACTATTGAATGATTACTTTGCTAGGCCAATTTTTTTCGATCATTAAAATAAATTCTGAATATACCATGAAAATAAAGTTGCGCTTGTGACCTTTTTCGAGAAACACCATTTCACTTGATTTTGCATAGTTATTAGCGAAAATAGCACGATTTTTTTTTTTTCGATGCATTTTCCCT
15	3053	679216	679277	61	YOR183W	0.0485755	0.0440427	ATACGTTTTATATGTATGTATATATATAAGTGCCTTCATAAAATAGACAAAGACATTAAGGA
15	3066	682819	682957	138		0.0005448	0.0201402	AAAACGGGATGGCTTCTTCGCCAAGTACACGGAATAATATCCAGATAGAAGTATTTTTGTGCGGTAAAGGGTACCACATCTGCAGCAGCGCAATGAAAATTGCGTATCAACAGCAAAAGAAATACTTAAATAGCATGTT
15	3091	690514	690981	467	YOR190W	0.0498075	0.0356036	GTAAAAAGTCTTTCCATCAGTTGCCACCCCTTTTGTAGCAACTTCCATGCGTAGAACAACCTCACATTCATTATTTTTTTTACCCTTCTCTTTTAATTGTTCAATTGCGAACAGACCATCCAAAGATTCGAAAGAAAGACTGAGGTGCTCCGCATAAAATCTTTATAAACTTTAGAAGTAAATGGTTTCGTTCAGAGGGCTGACTACACTAACACTACTTTTTACCAAATTAGTAAACTGTAATCCTGTTTCCACAAAAAATAGGGACTCTATACAGTTTATTTATAAAGAAAAGGATAGTATATACTCTGCCATCAACAATCAAGCCATCAATGAAAAAATTCATGGAGTCAATTTGGGTGGGTGGCTAGTATTGGAGCCGTATATTACACCTTCTTT…
15	3177	716979	717031	52		0.049635	0.0401683	AACTATTGAAAAAGCATGGCTTCGCATTAATAGGAGCCAAAAATATGAAGATG
15	3184	719554	720075	521	YOR198C	0.049635	0.0312194	TTCAATTGATTGATTTTAGCCTTGTCAGCATCAACAGACTTTCTGATTGGCTCGATGTTAACTAAGTCCTTAATCAATTTGTTCAAAGATTGCATTTCTTTGACTAGTAGTTTTTCTTGAACCAAAGAAAGGTCACCAGAGGCAATAGACTCTTCAATCTCATTGATTCTTTGCTTGGCTTCTGCAGTGGACGAGAACTTGGCCTTTTTGCCTAACTTCTCCTCAATTTGGTTGTTTTTTCTCTTGATTTGAGCATCCAATTGCTTAATAGAGTCGTGAATGTTGCTTCTACGGGTTTTCAAGTCAGCTTGGATCTTGATGATCTCCTTGTTCTTATCCTGTAACTTCTTACGTTCTTGTTGGGTGGTATCGTTGACCTGGTGTTGATCGATTTGCTTT…
15	3278	751375	751434	59	YOR217W	0.0028029	0.0021198	TAGGTACATCTACTGATAAAATTGGACTAAGGCTGGATTACCTACCAACTTTTAGAAAAA
15	3280	751477	751524	47	YOR218C	0.0378207	0.001196	CATCTGTCATAGAGGTAATGGACGATTACTATTTGACCAAAGAAGACT
15	3558	832952	833001	49	YOR272W	0.0485755	0.0283559	TGGGCTCGGAAAAGCCTGTTCCTTTCGATTTCTTGATTGAAGGTGAATTG
15	3622	849422	849513	91		0.0143011	0.0010423	CTACTTGCAATGACAAATAATTTGTTATTTATCTTGGAACCTATATAAGTTACATCTGATTGCTTTTGTATTTTTTTTGGAGAATATTATTA
15	3662	860636	860683	47		0.0311428	0.0107681	ATAAGCGTTAGGAACTTCAACTGTATTTTGCTCACTAATTCTTCTTCA
15	3797	895311	895432	121	YOR308C	0.049635	0.0401683	GCTTTCAGTGCGTCGCTTCTCTTCGTCTCTTGCCTTTTCAATTTCTCTAGCGAGGTCCTCTGGCCCTTTCAATTCATTGTTTGAGCTTGTTCTGGGATTTATTATGGTGACTGGCTGTTCTT
15	3936	945784	945915	131	YOR334W	0.0330544	0.0196776	CTGACAAATAAACTAAAGCGAAGGCGGAAGTGGTGGAAATCAACCAAGCAGCGGTTGGGAGTGCTACTTTATGGCAGCAGCTACACTAATAAGGCTAACCTGTCGAATAATAAGATTAATAAAGGTTTTTCA
15	3968	956379	956877	498	YOR337W	0.0073918	0.0283999	CCAGTGAGCAAGACTCATGGAATGCACAATTGGATTTTTTCAATCACATCTTCTACACACAACTATATCCCGCATATGATCTGCCGAAAAAGCTGCAGGAGGATACGGAGCTGGAAACAGAACAAGAAAACCAGATGTTGAACCAAGTTGGAAATATAAACTACACGCACGATTTTTCACTCTCCCACGAAATTGACGATCTTATCAGAGAACTGTTTGGGGTGGGCACACCTCAAAAACTCTGACGATCTTTATATTTGTCACCTTTTCCGTATCGGCGGCTAAAAGGCGATGCGGTGCACAGGCGCGGGGTCCCTGGGAAAAAGAAATGTTCAAATTAACATTTCTTTTTCTTGTTTTGTGGCTCTTCTAGAAGGATTTTTAATCAGCATAGCCTGC…
15	3969	956950	957199	249	YOR338W	0.049635	0.0401683	ATGGGGGTATTAACAAAATTCCCGCTTCCCACAAAATAGGTTACAAATTAAACCAGCAAGTGCAGAGATTGGCTGTGGTCAGGAATAATATTGAAGAGAGATTGAACTCGATGGAATCCTCACACGGACAGATATCCGATAGTAGCGTTGTCCGTGCTATCGATGCAAGTATCGATGACTTCCTAATACCTTCACCTCCATTATCGCCAAAGCTGAGGCAATGCCCCATAATAAGCCAGCCTCAGCTGGT
15	4010	967254	967350	96	YOR342C	0.049635	0.0401683	GTAATGAGATTCTGGTGGTGGAGTTAATGGTTCGCCGTGATTATTAATACCGCTGAGAAAATCGAGATGATGGATCAATTGTTGCAAAAGGGAAGTG
15	4037	969657	969712	55		0.049635	0.0029516	TCTGTATTACTGCGCCTATTGTCATCCGTACCAAAGAACGTCAAAAAGAAACAAGA
15	4092	981572	981675	103		0.0485755	0.0440427	GTAGCTAAGGAAGAAAACAAAATCATGAAAAAAATGTGAAGTGATCATGCACATCGCATCAACTTAAACATTGGCTTAGAGATATATAGAGTTAGAGTTTACGG
15	4124	988645	988671	26	YOR348C	0.0284767	0.0142902	TGGTGATTCCGTTACCTGGACAACATC
15	4271	1025758	1025855	97		0.0398027	0.005182	TAGCAGCATTATAAAAATTAAAAATGCATCAATACCATGCTACAGTAATAACAAAATACAGCATGGATTACCACTACATATTCATCATGTCATGCATT
15	4320	1044347	1044448	101		0.049635	0.0401683	AGCCGCAAGATATATCTGTGTGAGAGGGGTCGCAACAGGAATACCTTAAATGGGATAACCGTCACGTGACTCTCACTAGGGGCATCAAGTGCGCTGCTTCTT
15	4325	1044957	1045027	70		0.049635	0.0029516	TTGGACTCATTGCACTGCAAACAGAGTTTCTAGGATTGTCATATTTTGTACCTCCTGGAATGTTAAGACTT
15	4344	1048951	1049045	94		0.0009675	0.0077645	TTTCAACTAGATTAGCCTTAACAAACGACAATCATCGAGTACCCACGCTCATTACGCTGAACGTGCAAATGTAACGGGGTGGAAACCTAAAACGT
15	4384	1054918	1055013	95		0.0100835	0.0336277	AGGGAGACAGCACCCTTTTGCTAATAATGCGCCGGAAATGAAACATTTAGATAAAATCTAAAGTTACGAAAACAATACACTTTGAGGGAAAGATAT
15	4385	1055024	1055042	18		0.0005448	0.0201402	AAAGCTGCAAAGAACTATG
15	4456	1064348	1064466	118		0.049635	0.0029516	GTTCTTTCTGCCATTCATCTCAGAACTGTCTTCGTTGCAGAGTCAAAGTTGCCACTTTTCTTCATTTATTTGATATAGAAAATGCGCAATATACAATCTCTCATTGCAGGATTGATATC
15	4477	1069111	1069120	9		0.049635	0.0103582	TGGTTAGATT
15	4498	1070479	1070492	13		0.0485755	0.0440427	GTAGTTGATGAAAG
15	4505	1070678	1070739	61		0.0485755	0.0440427	AATGTGTTCCTGATTTGATTATGCAACACTTTTTTTGACCCAGTCCAAAAAAACTGCCGTAA
15	4509	1070881	1070884	3		0.0485755	0.0440427	GTCG
15	4510	1070893	1070952	59		0.0485755	0.0440427	TATTTCTGGACAATTTGGTTCTGTTGAATTCAGAAATGCTCAGGGTTCATCATGCCATAG
15	4513	1071064	1071066	2		0.0485755	0.0440427	TCT
15	4534	1073014	1073027	13		0.0157075	0.0395661	GAATATGCATATTT
16	40	16353	16410	57	YPL277C	0.0485755	0.0440427	CCGACCTTTTTCGTCTGGTGGTGGTGGTGGTGGTGGTGGCCCTTTTGGATGATCACCG
16	54	17495	17536	41		0.049635	0.0401683	CATTTGAGAATAAGCTTGAAAGAAAGTTGTAACCCCAACTTT
16	281	48853	48893	40		0.049635	0.0029516	AGGAAAATAAGGAAGTGGAGAGAATTTGTGATTCAGCAATG
16	285	50941	51421	480	YPL259C	0.049635	0.018328	GAATATCAACAGGAATAGAGGAGAGTGTTTCTTTATCTTCCATTTCTCCCTATTTTCTTGGTAGAGGAAAACATTATAAACAATAAAATGAAATACAGAAAGAAAAAAAGTTATTCTCTTATGTCTATGTATATAACAAACCCTGAATGAGCATCTATATAAAAACAAAAATATATAAACAACTTTATGTCATTATCATAATTGTCAATGGGAGGGGGGAGAAAAAGAGGAATAAGGACATACGTACCCTGTGTCTTTGTCCATGCACCGTAGAAATTGCTTTTTTTATATATTTTTCAGACATTACGTCAGCCTTATTGTATAATCATCACCACTTTGCGTGATATATCTTACCCATGGGTAACTCTTATACTGCAATTTGGGTTCGTTAATTTTAAG…
16	298	53499	53698	199	YPL258C	0.0485755	0.0440427	CATTCATATTCTAGAGCGGCGGTCCAGAAGTTAGCTTCCAATTCACAAACTTCAGCATATATTGTGACCAGTGTATCAAGTTTTTCTGGAGGGTATGTTTCCAAGATGTGATTCAACAGCTTTTCGCCTTCAAGCATAGCTTCGTGGCACCATGACGATGAGTAAGTTTCACACCATTCACGGTAAACGGAGCCTTCTGC
16	344	65675	65713	38	YPL256C	0.049635	0.0401683	TCATTGGAGTCATTAAAAAAGGACCGTGGTCTTGATTGG
16	397	82300	82478	178	YPL248C	0.0485755	0.0440427	GAGCTTTTTAAGTCGGCAAATATCGCATGCTTGTTCGATAGAAGACAGTAGCTTCATCTTTCAGGAGGCTTGCTTCTCTGTCCTCTCTTAAAATGATGGCGTGCATTACGTAGACACAATCTGGAGATGAAGCTGAAAATCTGGGGAAGGATGACGGAAAAAATAGCTCATAAAACAGA
16	533	112536	112749	213	YPL231W	0.049635	0.018328	TGGTCCAATCAAGACACCTGTTGGTGCCTGTGCCACATCCGTGGAATCTGTTGACATTGGTGTAGAAACCATCTTGTCTGGTAAGGCTAGAATCTGTATTGTCGGTGGTTACGATGATTTCCAAGAAGAAGGCTCCTTTGAGTTCGGTAACATGAAGGCCACTTCCAACACTTTGGAAGAATTTGAACATGGTCGTACCCCAGCGGAAATGTCC
16	627	135193	135321	128	YPL221W	0.0485755	0.0440427	CAAGTCATACCCCGGTGTCTCGCACACCAGGCAAGAATCTGAAGCGAATAATGGGCTAATCAATGCATATGAAGATGAGCAATTCAGTCTGATGGAACCAAGCATACTGGAAGACGCTGCTAGTTCCAC
16	728	163024	163126	102	YPL206C	0.0052755	0.0137982	CGCTGATACCAAAAAGTTTATAGTGAGGATCATTCAGTGTCAAAGAGCGCTTCACAAATTGCGAGGCGATATCTAAAGACAGACTTATCACAATAACTTTGAA
16	831	195557	195604	47	YPL185W	0.049635	0.0401683	AGATAGTCTTGTATTATTTATCTGTATGTACACCGTATTGGTGGAACA
16	892	213756	213836	80	YPL177C	0.049635	0.018328	ATGCTGTGGAAGTAACACAGGCGCAGGATAGTTTTGTTCCTCGGTACTAGACCGAAGGTTCCCATGCGAGTATTCTATGTT
16	904	215196	215337	141		0.0485755	0.0283559	GACATGACTAAAAGGCGTTGGCACGATTTTCTTTGATGCTAATGTAATCAAGTCAAGTATGGGTTGCTTTGACGATCCAGATGCAGAAGTCAAAGTTACGAGTCAAAACCTACGAGACTAGACATATCTCTGCAGATGAAAA
16	905	215359	215391	32		0.0197337	0.0002727	ATCACTGTTAAAGTTCAGACAGAAGCTTATTTC
16	951	227925	227979	54		0.049635	0.018328	GAGCGTGCGGGAATAAGCTCCTTTATTTGCGGAGCGACAAAGGAAACGAGACCAT
16	953	228042	228252	210		0.0051128	0.0012466	CAACTGTATGTACCCTTTTTCTACCGGAAATAAGACGGTCGTAGTGTCCGCGTTTTTGGTTCTTTAACGACAAGACATCAGTGCCTTCTCGCATTTTTGTTGAATTGTATTGTATTATGCTCGATGTTTCCAGAACGATATATACATCTGAGAGTTTATATATCAACGATCATTTTCTTGTTGCAGTAAGCTATAATAGACGCGTCAAATA
16	1005	240335	240402	67	YPL164C	0.0485755	0.0440427	ACTATTTCGAAAGATGAATCTGATTTATCAGGCGTTAAGTATCCTTGAAATGTCAGAAAGGAGCGAAT
16	1046	251752	251791	39		0.049635	0.0401683	GGAGTGCTATATCTAGCGGGTGTTTGTGTACGTATGACGG
16	1107	267475	267572	97	YPL151C	0.049635	0.018328	TTCTGGAATAAAATTTGTCTACATCTCCTAAATTTTCGACTTTGTGATCATTTCCGTCCATTCTCACTAATCTCCATGTAACACAGTGTCTGCATCCT
16	1269	311969	312289	320	YPL126W	0.049635	0.018328	TCGACTCTCATGAGAGCAACTGGTGCTTGAAAAAAATTTCTTTACCAAACTTTAATCATTTCAGTAACTCCGTTTCTTTAGCTTGGTCTCAAGACGGGTCTCTAATATTCCATGGTTTCGATGACAAGTTGCAAATTTTAGATTTCGACACTTTTAAAAAGTTTGAATCATTGGAAAATACAAAGACGGTCAGTGAGTTCACGTTAGACTCTGAAATCCAAACCGTCAAGTTGATTAATGACACAAATTTAATAGTGGCCACCAGGACTACATTAAACGCCATCAACTTATTGCGGGGTCAAGTCATAAATAGTTTTGACT
16	1285	316604	316675	71		0.049635	0.018328	GTTTTTTTTGTTTGCTTTTTGCGTAATACAAAAACAAACGCGAAAAGTGTTCATGTAATATAATGAAGTAAA
16	1390	338508	338586	78	YPL112C	0.049635	0.0103582	GCGTCTGATGAATGTGGATGGGTATTGTCATCCTGGGCGTCCTGGTAACTTGCCCCAGAATAAGGTGGTGTTTCTGAAC
16	1394	338844	338930	86		0.049635	0.018328	AATTTAGCGCCGCTCGGTTTCGATCCGAGGACATCAGGGTTATGAGCCCTGCGCGCTTCCACTGCGCCACGGCGCTGCTAAATCATG
16	1397	339077	339100	23		0.0485755	0.0440427	ATTGTCTATTTTTCCTCGACACTG
16	1398	339107	339113	6		0.0485755	0.0440427	GTTACCT
16	1418	342822	342854	32	YPL110C	0.0485755	0.0440427	TCAACTGTGAATGGGGATGCGTGACCAGTTCGT
16	1420	342887	343058	171	YPL110C	0.0485755	0.0440427	TGACCGCGCAATACCGCGTGCTCCATCGGCGTCCACCCACCTTCATCTTCAATATCAAAGTTCGCGTTGTTGGCTATCAAGAGCTTTACAATGTCCGTAAACCCTTCTGCTGCTGCAACGAAGATAGCTGTCCAGCCAAAAAGTTTTTCTCTTATTTCAAGGTCGGCTCCAT
16	1501	359415	359429	14		0.049635	0.0312194	CAAGCAGGCATGCAA
16	1673	411324	411343	19		0.0485755	0.0440427	AGGGGTACGACTTCTGCCCG
16	1677	412214	412526	312	YPL075W	0.0284767	0.0142902	ACGACGGTTATATTTAATTGGCCTTTGATATATATTGAAAATGGTATGGTATGATCATAACACGCATTCTGAAAATGTTATCTGGGAGGTTTTCGATGGGTATGGAGTTTTCCTTGATTCTCACTTATTATCCCTTGTATTGTAATTGATCCTTCAGTAATATTTGCAGCCTTTCACAACTATCCTTTTTTTCATTGCTTATTACTATTGAACCTTTTTTAGGAGTTGCCTGCTTATGCAATATAATTTGCTGACAAGTAGTAAATTACCAGCACAATATTAAGATTAAAAAAGAAATTAGCCAAGAGCTTGA
16	1716	424362	424575	213	YPL068C	0.0112697	0.017762	GATAATGCTATTAAGTGTCAGCGAATTCGCCGTAGTTTGCAACGCTGTGTTGTTTGTATGGCAATTGTTATTATATACTTCCAAATTAATCAAATCTACCAGGTTAATAGAATGCAAATTCGCTATCTCATGGATGATGTCATTGTGGTAGGCAGTGCCGCTGTGACTGGGGTGGCTAAATGGAGGTTTCCTCTCAGCTAGCATTTTTTTCAAT
16	1751	431834	431863	29		0.0054461	0.0250416	ATAGACACACTATCAGGTCAGGAACTGCCG
16	1752	431945	431973	28	YPL062W	0.0485755	0.0329449	CAGCACGTCGCCGTGGCTGATGAGGTCTC
16	1958	495975	496085	110	YPL029W	0.049635	0.018328	GCAATAAAATCAGCAATTTAGTCTGGAAATCTGTTCTCAAATATAGCCTGAGTAACAATATAACTACATTGGATAAATTTATCCACGTCCTGCAACAGACCTTCGACCATG
16	1973	499891	499937	46	YPL027W	0.049635	0.018328	TCCCAGAATCATTATTACATAAACTCAATTCTTGGTTGGAAACTTTT
16	2016	510814	510984	170		0.0128386	0.0498397	CGGATTCACAGAAAACCACGCAGTGCTCAACGTCATATACCACAAAATCCGTTTTCGTATTAAAAGTGAATGTGTCAGTAAAAGGCATTCTTTTTAGCGTTCATTATTTCCTTTAATATGATGTACCAATCTGTCCACTGCCTATGTAAACTTAAAAGGGAGGCATTTATG
16	2037	515136	515187	51	YPL019C	0.0257341	0.0082927	GCAGTACCTTCTTCATCTGATGATTCGTGATCTTCTAAATCTGCAATAACGT
16	2069	521066	521076	10	YPL016W	0.049635	0.018328	CTACTACTACT
16	2097	525900	525942	42	YPL015C	0.0485755	0.0283559	CTTCTTGTCTGCACTCTCATGTTCAGATTGATCCAAACTCAAA
16	2122	532002	532067	65	YPL012W	0.0027214	0.0242001	AGCTTATAGAATTATTACAAAGCTTTCTGAGTTGAAATCGGGATCAACAGCTGTCGCCCAATTCAT
16	2184	549575	549690	115	YPL005W	0.0385313	0.0258322	TATCTGTGCATAGAACGACTACTAAACGAGGAACAACTTGAAACCGCATCTAAATTACTTGACTATGGTTTTCAGCACTTGAAAAGTAATTTTAAGTTGGACTCGGAGGCAATGAA
16	2211	557003	557806	803	YPR001W	0.049635	0.0029516	GCTGCTGACTGGGAGAATTTATTCGAACATTACAAATGAGGGACACCCATTAGGTCAATATAGTGAGGAGGTGGATTGGTGTACAAACATATGTTCCCTGCTCGGCATGACAAATGGAACGAACTCTTCTAATACATGCAACCTTACTTCCCAGCAATCCCTGGACTTCATAAACTTGATGCGGTTATATACCGGTATACATGTAGACCATGAAGGTGGTAATGTTTCTGCTCACACCACCCACTTGGTTGGAAGTGCGTTGAGTGACCCGTATCTCAGCTATTCATCTGGAATAATGGGATTAGCGGGTCCTTTGCATGGGTTAGCAGCACAAGAAGTAGTAAGGTTTCTCATAGAGATGAACTCTAATATTTCCAGCATTGCACGAGAACAAGAAAT…
16	2236	565167	565325	158		0.0042414	0.0294532	TACCGAAAAGTCATAATAAACGGGCGGAGTCACATCGTAAGAGTAACATATACAATATGCGAGCAGACTTTGTCCATTAAGCCAAGTAACAACAAAAGAACCAAAAAAAGGAAAGTATCTCGTCTCTGTTGAGTAATTCTTATATCTTGCAAGATTTAA
16	2248	568652	568863	211	YPR006C	0.0426059	0.0019123	ATCGATAACTCCCAACGTGTGAAGTGGAGTACCATTCTTGAAATTCTCTTCTAGTAAGTTGAACAGCTTTCGAGCTTGATAAGATGAAGGATAAATTGAAGTATTAGCAGGAAGGCTGCCCCGATGCTTTACAACATCCGTAGCTGAGTATGGACGACTGATATTCTTAAATCTGGCTGATTCCCACCATTCTTCTACTTTACTTGATTCCG
16	2387	590259	590321	62	YPR015C	0.0398027	0.017045	AACAAAATATTCTAAACAATGCTTTCACTGATGTTTTTTCTTTGCTATTTTCTTTTGATGGGT
16	2419	594630	594663	33	YPR018W	0.02353	0.016094	GTGGACCTATGATAGAAACTGTTAAACAAGAAAC
16	2420	594664	594666	2	YPR018W	0.0276041	0.0062961	CAT
16	2431	596127	596145	18	YPR018W	0.0427459	0.0162245	CACAGAAAAATTTGCCGCA
16	2558	624881	625105	224	YPR029C	0.0047236	0.0061943	ACCTGAGCAATGTCATTCTTCTCTCCAAAAATCTCTTCTAATATGTCAATTGGTTTCACATTGTCACCAGTAGAAGCCTTGCTTTCAGCCTTGCTATCCTCACCCAATAAATCTGACAGCAGATCAACTGGTTCGTTGGAGATAAGGTTTTTCGATAGAGCTTTTCCATTATCCTGTTCCTCGGTAATTTTTTCAAATTTAGGCATTGTTTCTAAAATGATCTTC
16	2560	625327	625480	153	YPR029C	0.0225065	0.0381821	AGTAATAGATGACTCATTGATTATGTCTGCACCATTTTTATTGCCCTCGTTGAGTACTAAATCGCCATATTCGCCAATGCACCAAATCAAAACCAACTGCCAACCAATATTTTCCTCGGAAATCTCCGCTGATGTTCCATTTAGTGAAATTGTC
16	2563	626055	626206	151	YPR029C	0.049635	0.0029516	CAATACGAGTCAATAAATCGCAGAAATTATCTTTGTAGTCCAAAACATTGTTCGAATTTAAGAGCTCACCAACTTGAAAGTATAGTTTTAAAGTGTAAATTATTTCACACTGCAGAAATGGGTCACAAATACCTTGGACATCATATCCAGGT
16	2585	630121	630414	293	YPR030W	0.0092489	0.0013901	GTTGATGATAACTTATTAGCCTACACTTCATCAAAAGAAAACAACAAAGATATCCCATTTTCTGAGTCCTTTACTGTTAAAACGAAGTTAAAATTTCCAAAATATTGTGAAGTGGACGCTACCAAAGCTGCAAGTCTACCACCATATGGTATCGATCTTTTCGACCCAATAAAAGATCCAACTCAGAGTGAGAACACCTCTAATAACGGCAATGTATTGGGCTTTCTAGTGGGTCGCCCTAACAGGGCTTCCAAGACAGTTCATAAAATACCGCAAGACAAGAATCATAATGAG
16	2736	674831	674885	54	YPR060C	0.0149737	0.0082927	GTGGAATTGTTACCGTGATAGCCTTCATGCTTACTCTTCCAACCTTCTTAGCAAG
16	2769	681539	681581	42	YPR066W	0.0485755	0.0440427	CAATGAGACTCTCGTGAAGCTTACCTTGGAGTCCAATTATGAA
16	3075	780136	780392	256	YPR121W	0.0398027	0.025873	TTGCGCGTCTTCATTTTGCTACCAAGCTGTGCTTGAAGGTGAAAGGCTCATGAATCACATCTTGGAAACATATCCTCCAGATCAACTTGATTCTTTGGTGACGATCTTTGCAAGAGGTTGTGAATTAGAAACTAATTTCTGGACCGCCGCCATGGAATACGAATGATAGTTACAATATTTTTAACAGAATATATAAAATACATATACAGAAATGATAAACTATAAACGCAAAAGATTAGCGATACGAAAAAAGGATT
16	3078	781035	781067	32		0.0110034	0.0012699	ACGTATTAAATGGTCTATTCATCGATCCTATTT
16	3080	781519	781533	14		0.0485755	0.0440427	TATTATGATACATTG
16	3083	781721	781739	18		0.049635	0.0401683	TCTGGTAAGCACTATCCAA
16	3148	798948	799011	63		0.0458522	0.0058253	ATGTTTCATAATTGCTTCAGAAAATTATTCAAAACGTCTTGTGATATTCATTAGGTGAAATCGT
16	3149	799018	799155	137		0.0112697	0.017762	CCTGATACTTGAAAGAATCTCACCTGGAGAATGGGTGTTTTCACTAAGATTCGTTAATTTCCACTAATGATTAATTGTTAACTGTTTAACGCGACGCGTAATAAAGTTTCCTGAATACGCCAACATATGGGAACATAT
16	3198	818224	818342	118	YPR143W	0.0143011	0.0005156	TCTAGGATTCGATGCCCATAAGATATAAGGAAAGGTAATAAACAGATGCTATGAATAAAGCGATAGAGAAGCCGAAGGAAAATCAGTACATAATTGATCATGGGCTCCAAGCACAGAGT
16	3226	825587	825958	371	YPR147C	0.049635	0.0401683	TTGGTATAAAAACACTATTACCCTCATCGAAGCCATTGCATTCAAACTTGCCATCACACTAAAAAAATGCATTGATAGCATATTCTGCATGTTTTACTACAAATGAATGAGGTATTTTGTCAGTGACATCAATTTTTAAGCGTTCCTGCTTGACTTTATCCTTATAATAATCCGACAAATGTGATCTGGTCTTACCAGAAACCCAATGGTCGTTGCTACTGAAGAGAAACCAAATAGAAATTCCGTTCTCTTCGCAATAATTGATAAATCTATCTTGAAACTCCCAGTTCGTAGTTATTTCTTCCATCTCCTGGGCAGCTAATCCTAGAGATTGACGAACAAACTGCCTATGAGTCAAAAAAATTCTTGTAG
16	3243	829362	829368	6		0.0150392	0.0253231	CCTGAGG
16	3264	834800	834856	56	YPR154W	0.049635	0.0401683	ACAAGGTCCAACTTTTAGAAAAATTATCTCCAGAGTGGTACAAGGGTAGCTGTAATG
16	3267	835247	835330	83		0.0073918	0.0014485	TCTCCATTATGGCCAAACCTTTCATAAATTGAACGAAGTTCTACCTTTGGTGTTGTTATCCCTAGAATTTTTTTCTAATGAGTA
16	3269	835492	835570	78	YPR155C	0.0073918	0.00266	ACGTCTGTACAAAAAATACATTAAGAATATATTCAATATCTTCCCTTTCTTCTTCCCCAGCAGGCTATACGCTAATGGA
16	3322	862094	862171	77	YPR160W	0.049635	0.0312194	AGGCGGTAAAACTACACTGAGTGCGTCACAATGGATCGGTGGGGAAAGAGTTCTTGCTGTCGCGTATGATTTCCCAGT
16	3367	873763	873997	234	YPR164W	0.0485755	0.0440427	TTGATCTCTTTTACTAGCTCATTAAAACTAGTTTTATTAACTGCTGCAAAAAACAAAATTTCCAATCAAATAATAGATTCGTATAAACTTGACAATTCAAGACTCCTCAATCATTTGGTCATTACTCCCAGAGGTGAAATATTCTTTCTGGATTATAAAGTTATGGGCACCGATAACGAAATGTCCTTTAACAAGTTGAAAGTCACAAAACATTGCATTGACCAGGAGGAGAGAA
16	3382	877894	877993	99		0.0485755	0.0440427	TGTCCACCCGGTAACAAGATGCCATTCATGTTAAACTAGGACAAATTTCCTTCTTGTCCCCCCACCATTCTCTTTTATCCAATTCTTTTGTCAGCGCGCA
16	3507	903833	904012	179	YPR184W	0.049635	0.0401683	AGTTGTCTAGATTAGTCCATAAGCATGGCGGGAGGCCCATTGGCTCCTATAAGTTTGTTCCTATGGATGACTTCTCATATCCTGCGGATATTAATTTAAACGAGGAGCATTGTTTCAACGACTCCAACGATAACTCCATAAGATGTGTATCAGAGATCATGATTCCAAAGATTTTAACCG
16	3540	913425	913464	39	YPR189W	0.049635	0.018328	AATGCCGCTGGATGTAAAAAAAGATTTTTTCACGAAAGTT
16	3542	913622	913661	39	YPR189W	0.0485755	0.0440427	TCCTCTATTCCTGGCTTTCCTCAAAACTATCGAAATATGA
