# Supplementary material for: Genes with a Combination of Over-Dominant and Epistatic Effects Underlie Heterosis in Growth of Saccharomyces cerevisiae at High Temperature
Source: Front Genet. 2016 May 4;7:72. doi: 10.3389/fgene.2016.00072 (PMC4854886; doi:10.3389/fgene.2016.00072)
Supplement: Supplementary Data Sheet 2 — Mean normalized DT (h) at 37°C of F2 segregants. [file DataSheet2.XLSX]

## Sheet: Sheet1
Dataset S3. Mean normalized DT (hrs.) at 37C° of F2 segregants
Plate	Row	Col	Mean(Nor DT_37C)
B2	A	1	2.16404
A2	A	1	2.49708
B1	A	1	2.61836
A1	A	1	2.37636
B2	A	10	2.71872
A2	A	10	2.3514
B1	A	10	2.97366
A1	A	10	2.3663
B2	A	11	2.05399
A2	A	11	2.23622
B1	A	11	2.54297
A1	A	11	2.65828
B2	A	2	3.31021
A2	A	2	3.03527
B1	A	2	2.69875
A1	A	2	2.71365
B2	A	3	3.1484
A2	A	3	2.97868
B1	A	3	2.86087
A1	A	3	2.52736
B2	A	4	2.72718
A2	A	4	2.60217
B1	A	4	2.6184
A1	A	4	2.61343
B2	A	5	2.89601
A2	A	5	2.56403
B1	A	5	3.00449
A1	A	5	2.64285
B2	A	6	3.02084
A2	A	6	2.88506
B1	A	6	2.78615
A1	A	6	2.68804
B2	A	7	3.60331
A2	A	7	2.70039
B1	A	7	2.7886
A1	A	7	2.68029
B2	A	8	2.06492
A2	A	8	1.51402
B1	A	8	2.84833
A1	A	8	2.39489
B2	A	9	2.11345
A2	A	9	2.11609
B1	A	9	2.75519
A1	A	9	2.48131
B2	B	1	3.97374
A2	B	1	2.87143
B1	B	1	4.92914
A1	B	1	2.75044
B2	B	10	3.07916
A2	B	10	1.7836
B1	B	10	4.0862
A1	B	10	2.92236
B2	B	11	2.37177
A2	B	11	2.00898
B1	B	11	2.56956
A1	B	11	2.68036
B2	B	2	4.78843
A2	B	2	4.16857
B1	B	2	3.6956
A1	B	2	3.21701
B2	B	3	3.88838
A2	B	3	3.0288
B1	B	3	3.64489
A1	B	3	3.8529
B2	B	4	2.87687
A2	B	4	3.05739
B1	B	4	3.75656
A1	B	4	2.51528
B2	B	5	3.00999
A2	B	5	2.4581
B1	B	5	3.3039
A1	B	5	2.93863
B2	B	6	3.38587
A2	B	6	2.44518
B1	B	6	2.72813
A1	B	6	2.66309
B2	B	7	4.31565
A2	B	7	2.88209
B1	B	7	3.4207
A1	B	7	3.10095
B2	B	8	1.45481
A2	B	8	1.50844
B1	B	8	4.65555
A1	B	8	2.75561
B2	B	9	2.51557
A2	B	9	1.84601
B1	B	9	2.68426
A1	B	9	2.58497
B2	C	1	4.75354
A2	C	1	2.89724
B1	C	1	4.42366
A1	C	1	1.93629
B2	C	10	2.90446
A2	C	10	1.97178
B1	C	10	3.90641
A1	C	10	3.04625
B2	C	11	2.63603
A2	C	11	2.22479
B1	C	11	2.999
A1	C	11	2.73287
B2	C	2	.
A2	C	2	3.67653
B1	C	2	3.63944
A1	C	2	3.8584
B2	C	3	3.97336
A2	C	3	3.07223
B1	C	3	3.34023
A1	C	3	3.17268
B2	C	4	2.16088
A2	C	4	3.01332
B1	C	4	3.31164
A1	C	4	3.01429
B2	C	5	3.44725
A2	C	5	1.8001
B1	C	5	3.38947
A1	C	5	3.05764
B2	C	6	3.48418
A2	C	6	2.78457
B1	C	6	2.86288
A1	C	6	1.63986
B2	C	7	3.99193
A2	C	7	2.75286
B1	C	7	2.9116
A1	C	7	3.3008
B2	C	8	2.44409
A2	C	8	2.1547
B1	C	8	3.19875
A1	C	8	2.5056
B2	C	9	2.48964
A2	C	9	1.99316
B1	C	9	2.63418
A1	C	9	2.71695
B2	D	1	3.36467
A2	D	1	2.51177
B1	D	1	4.57554
A1	D	1	2.4879
B2	D	10	2.44086
A2	D	10	2.46575
B1	D	10	3.81534
A1	D	10	4.35403
B2	D	11	2.48114
A2	D	11	2.23982
B1	D	11	2.97301
A1	D	11	2.6982
B2	D	2	3.7138
A2	D	2	3.62762
B1	D	2	3.78317
A1	D	2	2.66518
B2	D	3	3.51216
A2	D	3	2.77401
B1	D	3	3.33105
A1	D	3	3.31428
B2	D	4	3.01321
A2	D	4	2.7963
B1	D	4	3.04471
A1	D	4	2.76692
B2	D	5	2.31154
A2	D	5	3.0232
B1	D	5	3.3933
A1	D	5	2.67234
B2	D	6	3.41225
A2	D	6	2.72573
B1	D	6	2.90469
A1	D	6	2.79733
B2	D	7	3.78163
A2	D	7	2.42091
B1	D	7	3.17542
A1	D	7	3.25944
B2	D	8	2.38887
A2	D	8	1.59294
B1	D	8	4.18981
A1	D	8	2.60991
B2	D	9	2.3368
A2	D	9	2.15012
B1	D	9	3.30101
A1	D	9	2.5626
B2	E	1	2.96004
A2	E	1	2.29556
B1	E	1	2.4594
A1	E	1	2.56692
B2	E	10	2.39281
A2	E	10	2.59859
B1	E	10	3.94927
A1	E	10	3.71015
B2	E	11	2.29054
A2	E	11	2.01857
B1	E	11	2.91143
A1	E	11	3.12387
B2	E	2	2.78782
A2	E	2	2.79399
B1	E	2	3.48561
A1	E	2	2.58527
B2	E	3	2.7761
A2	E	3	2.55476
B1	E	3	2.43141
A1	E	3	3.02178
B2	E	4	2.94079
A2	E	4	2.49733
B1	E	4	2.91794
A1	E	4	2.43045
B2	E	5	2.17924
A2	E	5	3.06879
B1	E	5	3.07812
A1	E	5	2.81255
B2	E	6	3.37188
A2	E	6	2.92027
B1	E	6	3.59448
A1	E	6	2.70437
B2	E	7	3.89227
A2	E	7	2.71118
B1	E	7	3.28072
A1	E	7	3.32457
B2	E	8	2.35932
A2	E	8	2.78498
B1	E	8	3.76394
A1	E	8	2.54986
B2	E	9	2.57862
A2	E	9	2.17494
B1	E	9	4.32381
A1	E	9	2.62787
B2	F	1	2.39648
A2	F	1	2.26956
B1	F	1	2.31237
A1	F	1	1.6657
B2	F	10	2.39674
A2	F	10	2.31135
B1	F	10	4.16624
A1	F	10	3.97416
B2	F	11	2.2611
A2	F	11	2.07308
B1	F	11	2.97381
A1	F	11	2.65345
B2	F	2	6.01433
A2	F	2	2.50704
B1	F	2	3.3824
A1	F	2	3.32684
B2	F	3	2.72511
A2	F	3	2.45755
B1	F	3	2.75371
A1	F	3	6.4239
B2	F	4	2.87584
A2	F	4	2.61718
B1	F	4	2.89517
A1	F	4	2.41579
B2	F	5	3.01132
A2	F	5	3.01973
B1	F	5	3.26391
A1	F	5	2.69578
B2	F	6	3.32047
A2	F	6	2.9523
B1	F	6	3.35221
A1	F	6	2.63861
B2	F	7	3.84261
A2	F	7	2.78798
B1	F	7	3.40369
A1	F	7	3.18094
B2	F	8	.
A2	F	8	2.32652
B1	F	8	3.91001
A1	F	8	2.50262
B2	F	9	2.66569
A2	F	9	2.25054
B1	F	9	3.18844
A1	F	9	2.75051
B2	G	1	2.25447
A2	G	1	2.04955
B1	G	1	2.18248
A1	G	1	1.59156
B2	G	10	2.24939
A2	G	10	2.41673
B1	G	10	3.00644
A1	G	10	3.34884
B2	G	11	1.8604
A2	G	11	1.83632
B1	G	11	2.7885
A1	G	11	3.09491
B2	G	2	2.82956
A2	G	2	2.38363
B1	G	2	2.54477
A1	G	2	2.94741
B2	G	3	2.892
A2	G	3	2.81205
B1	G	3	2.47388
A1	G	3	.
B2	G	4	2.81343
A2	G	4	2.59326
B1	G	4	2.82702
A1	G	4	2.98458
B2	G	5	2.99825
A2	G	5	3.15307
B1	G	5	3.0166
A1	G	5	3.71862
B2	G	6	4.01578
A2	G	6	3.24013
B1	G	6	3.66673
A1	G	6	2.33129
B2	G	7	3.97429
A2	G	7	2.85146
B1	G	7	2.99883
A1	G	7	3.09014
B2	G	8	.
A2	G	8	1.57085
B1	G	8	3.96962
A1	G	8	2.7631
B2	G	9	2.27048
A2	G	9	3.20826
B1	G	9	4.39579
A1	G	9	2.70653
B2	H	1	2.10188
A2	H	1	1.86991
B1	H	1	2.06538
A1	H	1	2.00094
B2	H	10	1.96068
A2	H	10	1.98252
B1	H	10	2.58814
A1	H	10	3.01082
B2	H	11	1.63988
A2	H	11	1.65885
B1	H	11	2.36071
A1	H	11	2.80838
B2	H	2	2.20912
A2	H	2	2.15117
B1	H	2	2.4196
A1	H	2	2.79831
B2	H	3	2.24669
A2	H	3	2.86017
B1	H	3	2.2582
A1	H	3	3.79038
B2	H	4	2.44492
A2	H	4	2.2446
B1	H	4	2.33593
A1	H	4	4.99239
B2	H	5	1.85215
A2	H	5	2.2349
B1	H	5	2.30493
A1	H	5	.
B2	H	6	2.70174
A2	H	6	2.57919
B1	H	6	2.57184
A1	H	6	2.7167
B2	H	7	2.65487
A2	H	7	2.45204
B1	H	7	2.66143
A1	H	7	2.93159
B2	H	8	.
A2	H	8	2.03353
B1	H	8	3.13307
A1	H	8	2.51041
B2	H	9	2.13022
A2	H	9	2.53436
B1	H	9	3.3075
A1	H	9	2.85221
